# Supplementary material for: Single-Cell and Bulk Transcriptomics Uncover the Cellular Ecosystem of Vascular Invasion in Intrahepatic Cholangiocarcinoma
Source: Cells. 2026 May 31;15(11):1016. doi: 10.3390/cells15111016 (PMC13256196; doi:10.3390/cells15111016)
Supplement: Supplementary file 1 [file cells-15-01016-s001.zip]

Archive with 7 entries (7 files):
- Supplementary Figure S1.jpg
- Supplementary Figure S2.jpg
- Supplementary Figure S3.jpg
- Supplementary Figure S4.jpg
- Supplementary Figure S5.jpg
- Supplementary Figure S6.jpg
- Supplementary tables.xlsx
