# Supplementary material for: Single-Cell and Bulk Transcriptomics Uncover the Cellular Ecosystem of Vascular Invasion in Intrahepatic Cholangiocarcinoma
Source: Cells. 2026 May 31;15(11):1016. doi: 10.3390/cells15111016 (PMC13256196; doi:10.3390/cells15111016)
Supplement: Supplementary file 1 [file cells-15-01016-s001.zip › Supplementary tables.xlsx]

## Sheet: Summary
Table S1. Clinical information of patients
Table S2. List of signature genes expressed in 6 cell clusters in ICC
Table S3. GO terms of 6 cell clusters
Table S4. Tissue type enrichment of cell clusters revealded by Ro/e
Table S5. GO and KEGG terms of tCAF
Table S6. Proportion of tCAF in immunofluorescence of patient tissue sections
Table S7. GO and KEGG terms of 15 DEGs
Table S8. Summary of primers
Table S9. Expression of genes under hypoxic conditions detected by qPCR
Table S10. Summary of shRNA sequences

## Sheet: Table S1
Table S1. Clinical information of patients
Single-cell transcriptome
Patient	Cancer_type_short	Gender	Age (years)	Sample	Venous_invasion	Relapse_state	Tumor_size	Differentiation	AFP (μg/L)	CA199 (U/ml)	CEA (μg/L)	OS_state (Yes=0)	OS_time (Months)
A001	ICC	M	67	HRR572934	VI-	Relapse	giant	Moderate	327.7	>1000	86.5	0	1
A002	ICC	M	61	HRR572935	VI-	Relapse	small	Low	7.11	66.9	5.63	0	8.56667
A003	ICC	F	47	HRR572936	VI+	Relapse	small	Low	2.86	52.77	0.98	0	26.0333
A004	ICC	F	49	HRR572937	VI-	Relapse	giant	Low	6.05	36.25	2.49	0	20.2333
A005	ICC	F	46	HRR572939	VI-	Non-Relapse	micro	Low	2.2	8	2.19	1	32.5667
A006	ICC	M	49	HRR572941	VI-	Relapse	small	Low	3.81	19.28	2.23	0	9.43333
A008	ICC	M	64	HRR572943	VI-	Relapse	large	Low	1.26	9.89	0.78	1	31.7
A009	ICC	M	52	HRR572944	VI-	Relapse	large	Low	10.9	16.93	2.06	1	31.3333
A010	ICC	M	56	HRR572945	VI-	Non-Relapse	small	Moderate	4.61	66.32	3.03	1	30.9333
A012	ICC	F	77	HRR572949	VI+	Relapse	giant	Low-Moderate	2.3	110.1	15.25	0	3.2
A020	ICC	M	70	HRR572958	VI-	Relapse	large	Low	1.48	12.55	6.14	0	17.6333
A021	ICC	F	67	HRR572959	VI-	Relapse	micro	Low	3.11	8.29	3.39	1	30.0667
A022	ICC	M	48	HRR572960	VI-	Non-Relapse	small	Low-Moderate	53.92	36.64	3.41	1	30
A048	ICC	F	44	HRR572989	VI+	Relapse	gaint	Low	3.78	134.2	0.15	0	5.9
A062	ICC	M	64	HRR573007	VI+	Relapse	giant	Low	4.75	69.98	3.55	0	6.06667
A066	ICC	M	59	HRR573011	VI-	Non-Relapse	small	Moderate	6.36	10.62	1.95	1	25.9667
A075	ICC	M	67	HRR573021	VI-	Relapse	small	Low-Moderate	4.93	2.02	32.41	1	25.0333
A078	ICC	F	42	HRR573024	VI+	Relapse	large	Low-Moderate	1.77	290.4	62.99	0	18.1
A081	ICC	M	67	HRR573027	VI-	Relapse	small	Low	2.24	29.69	3.22	0	17.4667
A093	ICC	F	73	HRR573039	VI-	Non-Relapse	small	Low	1.76	24.44	2.7	1	24.1333
A104	ICC	M	56	HRR573050	VI-	Relapse	small	Low	0.98	10.57	2.69	0	16.5333
A111	ICC	F	61	HRR573057	VI+	Relapse	large	Low	5.74	>1000	23.58	0	1.4
A112	ICC	F	64	HRR573058	VI-	Relapse	small	Low	1.32	26.82	2.75	1	23.6333
A115	ICC	M	50	HRR573063	VI-	Relapse	large	Low-Moderate	1.55	19.49	5.03	0	12.2667
A118	ICC	M	68	HRR573071	VI-	Non-Relapse	large	Low-Moderate	7.91	148	2.75	1	13.5667
Spatial transcriptome
Patient	Cancer_type_short	Gender	Age (years)	Sample	Venous_invasion	Perineural_invasion	Lymph_node_metastasis	Relapse_state	Tumor_size	Differentiation	OS_state (Yes=0)	OS_time (Months)
ICC_01	ICC	F	73	ST_ICC_01	Unknown	No	No	Non-Relapse	small	Low-Moderate	0	10.6333
ICC_02	ICC	F	81	ST_ICC_02	No	Yes	No	Non-Relapse	small	Low-Moderate	0	10.1667

## Sheet: Table S2
Table S2. List of signature genes expressed in 6 cell clusters in ICC
	p_val	avg_log2FC	pct.1	pct.2	p_val_adj	cluster	gene
CD96	0	4.94893	0.764	0.066	0	NK/T	CD96
CD247	0	4.6984	0.762	0.081	0	NK/T	CD247
CD2	0	4.97028	0.736	0.055	0	NK/T	CD2
CD3D	0	4.85753	0.733	0.054	0	NK/T	CD3D
FYN	0	4.16658	0.935	0.264	0	NK/T	FYN
STAT4	0	3.83257	0.849	0.201	0	NK/T	STAT4
CD3E	0	5.01993	0.678	0.046	0	NK/T	CD3E
PTPRC	0	3.11014	0.962	0.35	0	NK/T	PTPRC
PPP1R16B	0	3.62651	0.742	0.14	0	NK/T	PPP1R16B
CAMK4	0	4.79957	0.67	0.07	0	NK/T	CAMK4
BCL11B	0	4.68635	0.697	0.1	0	NK/T	BCL11B
TRBC2	0	4.60844	0.67	0.074	0	NK/T	TRBC2
TRAC	0	4.81577	0.638	0.053	0	NK/T	TRAC
GNG2	0	3.30958	0.759	0.192	0	NK/T	GNG2
SKAP1	0	3.55563	0.815	0.255	0	NK/T	SKAP1
CD3G	0	5.02238	0.594	0.038	0	NK/T	CD3G
CD52	0	2.74791	0.765	0.22	0	NK/T	CD52
ARHGAP15	0	2.35702	0.895	0.358	0	NK/T	ARHGAP15
ITK	0	4.8199	0.582	0.047	0	NK/T	ITK
RHOH	0	2.50545	0.704	0.183	0	NK/T	RHOH
SPOCK2	0	4.27998	0.591	0.073	0	NK/T	SPOCK2
CCL5	0	4.52482	0.622	0.111	0	NK/T	CCL5
CD69	0	3.01163	0.674	0.165	0	NK/T	CD69
IL7R	0	4.58284	0.608	0.101	0	NK/T	IL7R
SYTL3	0	2.99864	0.747	0.252	0	NK/T	SYTL3
PDE3B	0	3.75313	0.702	0.207	0	NK/T	PDE3B
BICDL1	0	4.21617	0.664	0.17	0	NK/T	BICDL1
RNF125	0	4.10017	0.609	0.117	0	NK/T	RNF125
SAMSN1	0	1.62421	0.796	0.307	0	NK/T	SAMSN1
PTPN22	0	3.41822	0.668	0.181	0	NK/T	PTPN22
CLEC2D	0	3.61216	0.661	0.182	0	NK/T	CLEC2D
PBX4	0	4.1684	0.58	0.12	0	NK/T	PBX4
CYTIP	0	2.46067	0.695	0.24	0	NK/T	CYTIP
CD6	0	4.57645	0.502	0.052	0	NK/T	CD6
IKZF1	0	3.1945	0.625	0.181	0	NK/T	IKZF1
RUNX3	0	2.88474	0.64	0.201	0	NK/T	RUNX3
PRKCH	0	2.66571	0.797	0.365	0	NK/T	PRKCH
SRGN	0	0.707802	0.915	0.488	0	NK/T	SRGN
HCST	0	2.50688	0.654	0.229	0	NK/T	HCST
FYB1	0	2.14832	0.69	0.267	0	NK/T	FYB1
STK17B	0	2.6108	0.843	0.428	0	NK/T	STK17B
P2RY8	0	3.43713	0.545	0.135	0	NK/T	P2RY8
LTB	0	3.09424	0.538	0.129	0	NK/T	LTB
RIPOR2	0	2.64751	0.54	0.134	0	NK/T	RIPOR2
CXCR4	0	2.07894	0.792	0.39	0	NK/T	CXCR4
CD48	0	2.27833	0.625	0.225	0	NK/T	CD48
CORO1A	0	2.21112	0.626	0.226	0	NK/T	CORO1A
ACAP1	0	3.44094	0.531	0.133	0	NK/T	ACAP1
CDC14A	0	3.47966	0.609	0.215	0	NK/T	CDC14A
PCED1B-AS1	0	3.17262	0.542	0.148	0	NK/T	PCED1B-AS1
AC079793.1	0	2.92182	0.532	0.139	0	NK/T	AC079793.1
NIBAN1	0	3.376	0.64	0.255	0	NK/T	NIBAN1
CELF2	0	2.05674	0.755	0.372	0	NK/T	CELF2
ATP8A1	0	3.59352	0.507	0.127	0	NK/T	ATP8A1
ARHGDIB	0	1.92932	0.811	0.432	0	NK/T	ARHGDIB
RGCC	0	2.18614	0.703	0.327	0	NK/T	RGCC
TNFAIP3	0	2.13547	0.843	0.474	0	NK/T	TNFAIP3
PITPNC1	0	2.86004	0.806	0.443	0	NK/T	PITPNC1
DOCK10	0	2.22787	0.668	0.309	0	NK/T	DOCK10
EMB	0	3.08235	0.548	0.19	0	NK/T	EMB
DUSP2	0	2.31874	0.601	0.247	0	NK/T	DUSP2
BACH2	0	1.7769	0.617	0.266	0	NK/T	BACH2
CRIP11	0	2.12728	0.822	0.485	0	NK/T	CRIP1
ETS1	0	2.24876	0.641	0.308	0	NK/T	ETS1
LCP1	0	1.39166	0.687	0.356	0	NK/T	LCP1
PDE4B	0	1.1905	0.717	0.388	0	NK/T	PDE4B
CNOT6L	0	2.90072	0.819	0.49	0	NK/T	CNOT6L
SLA	0	2.00946	0.54	0.213	0	NK/T	SLA
IL2RG	0	2.43802	0.541	0.216	0	NK/T	IL2RG
CDC42SE2	0	2.66483	0.912	0.593	0	NK/T	CDC42SE2
AKNA	0	3.05854	0.521	0.204	0	NK/T	AKNA
DOCK8	0	1.54872	0.71	0.393	0	NK/T	DOCK8
ANKRD44	0	1.81185	0.756	0.449	0	NK/T	ANKRD44
CD53	0	1.18695	0.619	0.316	0	NK/T	CD53
APBB1IP	0	2.05777	0.635	0.333	0	NK/T	APBB1IP
FNBP1	0	2.17389	0.851	0.55	0	NK/T	FNBP1
WIPF1	0	1.94941	0.665	0.368	0	NK/T	WIPF1
RFTN1	0	1.90145	0.576	0.28	0	NK/T	RFTN1
ZNF331	0	1.18892	0.696	0.401	0	NK/T	ZNF331
ITGA4	0	2.78765	0.505	0.217	0	NK/T	ITGA4
IL32	0	1.84919	0.842	0.555	0	NK/T	IL32
PRKCB	0	1.4235	0.511	0.225	0	NK/T	PRKCB
CD44	0	1.35047	0.842	0.559	0	NK/T	CD44
CREM	0	2.04594	0.836	0.556	0	NK/T	CREM
KLF12	0	2.28196	0.641	0.363	0	NK/T	KLF12
ELMO1	0	1.21262	0.645	0.371	0	NK/T	ELMO1
ZC3HAV1	0	2.14927	0.777	0.505	0	NK/T	ZC3HAV1
AP001011.1	0	2.1105	0.512	0.24	0	NK/T	AP001011.1
INPP5D	0	1.80384	0.504	0.236	0	NK/T	INPP5D
RAC2	0	2.18504	0.53	0.267	0	NK/T	RAC2
PARP8	0	2.61377	0.731	0.468	0	NK/T	PARP8
RGS1	0	1.03964	0.546	0.285	0	NK/T	RGS1
IQGAP2	0	1.67854	0.664	0.403	0	NK/T	IQGAP2
PPP2R5C	0	2.79075	0.825	0.564	0	NK/T	PPP2R5C
EVL	0	2.44606	0.609	0.35	0	NK/T	EVL
SLC38A1	0	1.9284	0.711	0.452	0	NK/T	SLC38A1
INPP4B	0	1.70638	0.568	0.31	0	NK/T	INPP4B
BCL2	0	2.0596	0.595	0.339	0	NK/T	BCL2
ADGRE5	0	2.4093	0.714	0.459	0	NK/T	ADGRE5
CD37	0	0.985355	0.537	0.283	0	NK/T	CD37
SYNE2	0	1.63377	0.785	0.536	0	NK/T	SYNE2
LDLRAD4	0	2.02919	0.666	0.418	0	NK/T	LDLRAD4
CDK17	0	2.32449	0.732	0.484	0	NK/T	CDK17
CHST11	0	1.02047	0.721	0.474	0	NK/T	CHST11
NFATC2	0	1.92396	0.532	0.286	0	NK/T	NFATC2
DOCK2	0	1.37394	0.532	0.288	0	NK/T	DOCK2
GPRIN3	0	2.31379	0.523	0.279	0	NK/T	GPRIN3
STK4	0	2.01042	0.765	0.521	0	NK/T	STK4
PLAAT4	0	2.1743	0.512	0.275	0	NK/T	PLAAT4
SEPTIN6	0	2.10225	0.636	0.399	0	NK/T	SEPTIN6
LINC-PINT	0	2.25707	0.685	0.449	0	NK/T	LINC-PINT
LINC01619	0	1.37891	0.67	0.434	0	NK/T	LINC01619
ZEB11	0	1.46599	0.595	0.36	0	NK/T	ZEB1
RORA	0	1.838	0.696	0.463	0	NK/T	RORA
GMFG	0	1.28587	0.566	0.334	0	NK/T	GMFG
SLC2A3	0	1.01521	0.607	0.376	0	NK/T	SLC2A3
LEPROTL1	0	2.58699	0.706	0.477	0	NK/T	LEPROTL1
CCSER2	0	2.67928	0.708	0.48	0	NK/T	CCSER2
LINC00513	0	2.40361	0.701	0.474	0	NK/T	LINC00513
TNFRSF1B	0	1.14603	0.515	0.29	0	NK/T	TNFRSF1B
TNIK	0	2.18603	0.611	0.393	0	NK/T	TNIK
PDCD4	0	2.24899	0.72	0.502	0	NK/T	PDCD4
SLC7A5	0	2.01659	0.511	0.312	0	NK/T	SLC7A5
TSC22D3	0	1.80037	0.682	0.486	0	NK/T	TSC22D3
PDE7A	0	1.87038	0.724	0.532	0	NK/T	PDE7A
STK17A	0	1.73054	0.73	0.54	0	NK/T	STK17A
CLEC2B	0	1.58986	0.543	0.355	0	NK/T	CLEC2B
S100A4	0	0.655765	0.752	0.571	0	NK/T	S100A4
TTC39C	0	2.54019	0.501	0.321	0	NK/T	TTC39C
PIP4K2A	0	2.15774	0.668	0.492	0	NK/T	PIP4K2A
STAT5B	0	2.38297	0.544	0.383	0	NK/T	STAT5B
PLEKHA2	0	1.69263	0.561	0.403	0	NK/T	PLEKHA2
PDE4D	0	0.913182	0.585	0.429	0	NK/T	PDE4D
AC016831.7	0	1.83082	0.607	0.452	0	NK/T	AC016831.7
ISG20	0	1.55432	0.539	0.385	0	NK/T	ISG20
SMCHD1	0	1.5422	0.824	0.67	0	NK/T	SMCHD1
HLA-F	0	1.64614	0.553	0.4	0	NK/T	HLA-F
IRF1	0	1.40829	0.622	0.471	0	NK/T	IRF1
SMAP2	0	1.29987	0.566	0.418	0	NK/T	SMAP2
RPS4Y1	0	0.90394	0.506	0.36	0	NK/T	RPS4Y1
BIRC3	0	1.38081	0.561	0.417	0	NK/T	BIRC3
TGFB1	0	1.88254	0.71	0.567	0	NK/T	TGFB1
ARAP2	0	1.981	0.526	0.384	0	NK/T	ARAP2
STK10	0	1.32734	0.514	0.373	0	NK/T	STK10
ABCC1	0	2.35858	0.558	0.418	0	NK/T	ABCC1
CBLB	0	1.94039	0.758	0.619	0	NK/T	CBLB
EML4	0	2.08169	0.851	0.713	0	NK/T	EML4
CYTH1	0	1.40236	0.683	0.554	0	NK/T	CYTH1
EPB41	0	1.80356	0.521	0.394	0	NK/T	EPB41
FOXN3	0	1.47843	0.753	0.626	0	NK/T	FOXN3
YPEL5	0	1.72015	0.717	0.591	0	NK/T	YPEL5
EZR	0	1.19119	0.804	0.678	0	NK/T	EZR
ITPR1	0	1.19335	0.524	0.4	0	NK/T	ITPR1
RALGAPA1	0	2.15668	0.792	0.669	0	NK/T	RALGAPA1
ATP2B4	0	2.02735	0.512	0.39	0	NK/T	ATP2B4
CCNH	0	1.37553	0.729	0.608	0	NK/T	CCNH
SERPINB9	0	0.990981	0.5	0.38	0	NK/T	SERPINB9
AKT3	0	1.39105	0.577	0.458	0	NK/T	AKT3
NDFIP1	0	0.924645	0.548	0.662	0	NK/T	NDFIP1
SIK3	0	1.50167	0.911	0.797	0	NK/T	SIK3
SH3KBP1	0	1.41305	0.663	0.551	0	NK/T	SH3KBP1
TNFAIP8	0	1.58715	0.569	0.457	0	NK/T	TNFAIP8
DDX24	0	1.73133	0.725	0.615	0	NK/T	DDX24
MBNL1	0	1.74775	0.934	0.826	0	NK/T	MBNL1
SRSF7	0	1.68168	0.808	0.704	0	NK/T	SRSF7
PPP1CB	0	0.526723	0.662	0.765	0	NK/T	PPP1CB
RNF19A	0	1.94704	0.726	0.624	0	NK/T	RNF19A
LINC01578	0	0.635507	0.595	0.697	0	NK/T	LINC01578
FAM133B	0	0.709633	0.581	0.682	0	NK/T	FAM133B
DUSP16	0	1.8655	0.572	0.472	0	NK/T	DUSP16
RAB11A	0	0.802405	0.628	0.727	0	NK/T	RAB11A
SARAF	0	1.71154	0.877	0.78	0	NK/T	SARAF
RAPGEF6	0	1.78725	0.616	0.52	0	NK/T	RAPGEF6
RBM25	0	0.70575	0.608	0.703	0	NK/T	RBM25
NR3C1	0	2.08029	0.765	0.671	0	NK/T	NR3C1
SLTM	0	0.74303	0.576	0.669	0	NK/T	SLTM
UBE2D2	0	0.76834	0.614	0.707	0	NK/T	UBE2D2
HLA-E	0	0.99742	0.89	0.797	0	NK/T	HLA-E
HERC1	0	1.86662	0.701	0.608	0	NK/T	HERC1
PIK3R1	0	1.88332	0.554	0.462	0	NK/T	PIK3R1
FAF1	0	0.735916	0.596	0.687	0	NK/T	FAF1
CDK13	0	0.794405	0.544	0.635	0	NK/T	CDK13
ANXA1	0	1.39375	0.652	0.561	0	NK/T	ANXA1
USP3	0	0.956625	0.528	0.619	0	NK/T	USP3
NOP53	0	0.546561	0.611	0.702	0	NK/T	NOP53
CACYBP	0	1.06655	0.531	0.621	0	NK/T	CACYBP
RABGAP1L	0	1.32496	0.836	0.747	0	NK/T	RABGAP1L
FBXO11	0	0.72581	0.645	0.734	0	NK/T	FBXO11
ARL4C	0	1.10842	0.61	0.522	0	NK/T	ARL4C
SCAF11	0	0.796375	0.654	0.741	0	NK/T	SCAF11
STAG2	0	0.892178	0.527	0.614	0	NK/T	STAG2
ZNF644	0	0.68629	0.581	0.667	0	NK/T	ZNF644
DYRK1A	0	0.627454	0.615	0.701	0	NK/T	DYRK1A
CEMIP2	0	1.60378	0.674	0.589	0	NK/T	CEMIP2
REL	0	1.06001	0.708	0.623	0	NK/T	REL
PPP1R12A1	0	0.656315	0.598	0.682	0	NK/T	PPP1R12A
LRBA	0	1.24151	0.742	0.658	0	NK/T	LRBA
ZFP36L2	0	1.76637	0.793	0.71	0	NK/T	ZFP36L2
FUS	0	0.532093	0.698	0.781	0	NK/T	FUS
HSPD1	0	0.995642	0.736	0.819	0	NK/T	HSPD1
BTG1	0	1.46217	0.933	0.851	0	NK/T	BTG1
SRRM1	0	0.816387	0.583	0.664	0	NK/T	SRRM1
FOXO1	0	1.46517	0.66	0.579	0	NK/T	FOXO1
OGA	0	0.910372	0.514	0.595	0	NK/T	OGA
ITSN2	0	0.706262	0.579	0.657	0	NK/T	ITSN2
SRSF2	0	0.900997	0.589	0.663	0	NK/T	SRSF2
PRPF38B	0	1.05068	0.469	0.542	0	NK/T	PRPF38B
MIER1	0	0.960901	0.489	0.561	0	NK/T	MIER1
AAK1	0	1.5337	0.66	0.588	0	NK/T	AAK1
CUL3	0	0.767647	0.613	0.685	0	NK/T	CUL3
FRYL	0	0.858991	0.551	0.623	0	NK/T	FRYL
ELOVL5	0	1.22302	0.629	0.557	0	NK/T	ELOVL5
MPHOSPH8	0	0.998737	0.482	0.552	0	NK/T	MPHOSPH8
MAP3K2	0	0.662766	0.641	0.711	0	NK/T	MAP3K2
KMT2A	0	0.991815	0.485	0.554	0	NK/T	KMT2A
HSPE1	0	0.897551	0.766	0.835	0	NK/T	HSPE1
ANKHD1	0	0.759113	0.657	0.726	0	NK/T	ANKHD1
ATXN1	0	1.40411	0.779	0.711	0	NK/T	ATXN1
SOD1	0	0.71967	0.681	0.749	0	NK/T	SOD1
MSN	0	1.11244	0.685	0.618	0	NK/T	MSN
TLK1	0	1.0862	0.513	0.58	0	NK/T	TLK1
HLA-B	0	0.97975	0.979	0.912	0	NK/T	HLA-B
N4BP2L2	0	0.663452	0.699	0.765	0	NK/T	N4BP2L2
PPP1R2	0	1.82182	0.589	0.524	0	NK/T	PPP1R2
G3BP2	0	1.76867	0.587	0.522	0	NK/T	G3BP2
SPTAN1	0	0.964264	0.534	0.599	0	NK/T	SPTAN1
ATF7IP	0	1.52664	0.627	0.562	0	NK/T	ATF7IP
ANKRD12	0	1.50421	0.854	0.79	0	NK/T	ANKRD12
SFPQ	0	0.674485	0.661	0.724	0	NK/T	SFPQ
TUT4	0	0.845544	0.496	0.558	0	NK/T	TUT4
SSH2	0	0.659151	0.616	0.678	0	NK/T	SSH2
FAM177A1	0	1.93887	0.694	0.632	0	NK/T	FAM177A1
EIF5	0	0.647293	0.672	0.734	0	NK/T	EIF5
LRRFIP1	0	0.605522	0.758	0.819	0	NK/T	LRRFIP1
PAFAH1B1	0	0.733439	0.676	0.737	0	NK/T	PAFAH1B1
RASA2	0	1.43229	0.625	0.565	0	NK/T	RASA2
NAP1L4	0	1.13811	0.493	0.553	0	NK/T	NAP1L4
CALM1	0	1.0913	0.912	0.852	0	NK/T	CALM1
FAM172A	0	0.932743	0.54	0.6	0	NK/T	FAM172A
TANK	0	0.859557	0.6	0.659	0	NK/T	TANK
TMA7	0	0.582066	0.744	0.803	0	NK/T	TMA7
JAZF1	0	0.958172	0.523	0.582	0	NK/T	JAZF1
PACS1	0	1.01686	0.536	0.595	0	NK/T	PACS1
IDS	0	1.52369	0.599	0.54	0	NK/T	IDS
PSME4	0	0.948489	0.534	0.592	0	NK/T	PSME4
SEPTIN71	0	0.590343	0.734	0.791	0	NK/T	SEPTIN7
NCOA1	0	1.00819	0.56	0.617	0	NK/T	NCOA1
XRN1	0	1.04852	0.533	0.59	0	NK/T	XRN1
DHX36	0	1.08104	0.537	0.594	0	NK/T	DHX36
SMARCA2	0	1.43141	0.514	0.458	0	NK/T	SMARCA2
KAT6A	0	1.46864	0.684	0.629	0	NK/T	KAT6A
USP47	0	1.00353	0.596	0.651	0	NK/T	USP47
RPS26	0	0.523472	0.814	0.868	0	NK/T	RPS26
MAPRE2	0	1.33363	0.521	0.467	0	NK/T	MAPRE2
STAG1	0	0.711347	0.709	0.762	0	NK/T	STAG1
ATP1B3	0	0.877408	0.731	0.678	0	NK/T	ATP1B3
WNK1	0	1.01057	0.64	0.692	0	NK/T	WNK1
ARID1B	0	0.692149	0.698	0.749	0	NK/T	ARID1B
CLASP1	0	0.901371	0.551	0.602	0	NK/T	CLASP1
NCL	0	0.640654	0.742	0.792	0	NK/T	NCL
N4BP1	0	1.34078	0.52	0.471	0	NK/T	N4BP1
PCGF5	0	1.04491	0.464	0.513	0	NK/T	PCGF5
CLK1	0	0.935989	0.551	0.6	0	NK/T	CLK1
JUND	0	1.16533	0.94	0.891	0	NK/T	JUND
PRDM2	0	1.24469	0.594	0.546	0	NK/T	PRDM2
RPS6KA3	0	1.0369	0.559	0.607	0	NK/T	RPS6KA3
HNRNPUL1	0	1.12959	0.493	0.54	0	NK/T	HNRNPUL1
SRSF5	0	0.850156	0.672	0.719	0	NK/T	SRSF5
CAPZA1	0	0.854317	0.616	0.662	0	NK/T	CAPZA1
BTBD9	0	1.15288	0.612	0.656	0	NK/T	BTBD9
DENND4A	0	1.18822	0.767	0.723	0	NK/T	DENND4A
HLA-C	0	0.748586	0.95	0.906	0	NK/T	HLA-C
DNAJC1	0	1.05727	0.597	0.64	0	NK/T	DNAJC1
MYH91	0	0.553943	0.72	0.762	0	NK/T	MYH9
CASK	0	1.46916	0.601	0.559	0	NK/T	CASK
BAZ1A	0	1.0788	0.614	0.655	0	NK/T	BAZ1A
POLR2A	0	0.94078	0.506	0.547	0	NK/T	POLR2A
UBE2S	0	1.15295	0.542	0.502	0	NK/T	UBE2S
RPL36AL	0	0.58369	0.794	0.834	0	NK/T	RPL36AL
CHD1	0	1.13493	0.662	0.623	0	NK/T	CHD1
KAT6B	0	1.17296	0.487	0.526	0	NK/T	KAT6B
EPS15	0	1.22986	0.487	0.525	0	NK/T	EPS15
SP100	0	1.00402	0.647	0.685	0	NK/T	SP100
DDX6	0	1.20012	0.519	0.556	0	NK/T	DDX6
ARID4B	0	1.12415	0.827	0.79	0	NK/T	ARID4B
RANBP2	0	0.870126	0.574	0.609	0	NK/T	RANBP2
RPS29	0	1.20276	0.975	0.94	0	NK/T	RPS29
DNAJB1	0	1.32627	0.741	0.706	0	NK/T	DNAJB1
HIVEP2	0	0.993376	0.608	0.574	0	NK/T	HIVEP2
ZBTB1	0	1.26029	0.529	0.495	0	NK/T	ZBTB1
ZFP36	0	0.624496	0.67	0.704	0	NK/T	ZFP36
RASA1	0	1.17432	0.492	0.524	0	NK/T	RASA1
HLA-A	0	0.805312	0.973	0.941	0	NK/T	HLA-A
USP15	0	1.17105	0.756	0.724	0	NK/T	USP15
NFKB1	0	0.503469	0.7	0.668	0	NK/T	NFKB1
RNF38	0	1.50892	0.513	0.482	0	NK/T	RNF38
SIK2	0	1.07253	0.508	0.539	0	NK/T	SIK2
UBR1	0	1.44863	0.532	0.501	0	NK/T	UBR1
AGO2	0	0.94744	0.533	0.564	0	NK/T	AGO2
PABPC1	0	0.650071	0.86	0.89	0	NK/T	PABPC1
CHD2	0	1.08576	0.774	0.744	0	NK/T	CHD2
TNRC6B	0	1.18335	0.759	0.729	0	NK/T	TNRC6B
DNAJB6	0	1.10288	0.79	0.761	0	NK/T	DNAJB6
JAK1	0	1.01907	0.788	0.76	0	NK/T	JAK1
GPBP1	0	1.21545	0.771	0.743	0	NK/T	GPBP1
TRAF3	0	1.02584	0.561	0.533	0	NK/T	TRAF3
CMIP	0	1.42953	0.622	0.65	0	NK/T	CMIP
NUP98	0	1.24172	0.589	0.561	0	NK/T	NUP98
HSPA8	0	1.10466	0.846	0.819	0	NK/T	HSPA8
RELB	0	0.98999	0.474	0.501	0	NK/T	RELB
PHF20	0	0.987909	0.588	0.615	0	NK/T	PHF20
OSBPL8	0	1.0519	0.726	0.7	0	NK/T	OSBPL8
TERF2IP	0	1.19596	0.517	0.542	0	NK/T	TERF2IP
KANSL1	0	0.999802	0.653	0.678	0	NK/T	KANSL1
RNF213	0	0.922994	0.661	0.686	0	NK/T	RNF213
PTPRJ	0	1.20352	0.573	0.548	0	NK/T	PTPRJ
ELF1	0	0.870009	0.796	0.772	0	NK/T	ELF1
RPS15A	0	0.797684	0.98	0.956	0	NK/T	RPS15A
RPS3	0	0.761451	0.976	0.953	0	NK/T	RPS3
RPL23A	0	0.5908	0.965	0.942	0	NK/T	RPL23A
STAT3	0	1.11275	0.671	0.694	0	NK/T	STAT3
KMT2E	0	1.05478	0.81	0.788	0	NK/T	KMT2E
ARIH1	0	0.609227	0.783	0.805	0	NK/T	ARIH1
IFI16	0	0.783227	0.524	0.545	0	NK/T	IFI16
HSP90AB1	0	0.72055	0.91	0.93	0	NK/T	HSP90AB1
HSP90AA1	0	1.36298	0.965	0.945	0	NK/T	HSP90AA1
ZHX2	0	1.05298	0.657	0.638	0	NK/T	ZHX2
DDX5	0	0.736258	0.895	0.876	0	NK/T	DDX5
MBP	0	1.02408	0.591	0.572	0	NK/T	MBP
GPCPD1	0	0.979332	0.552	0.533	0	NK/T	GPCPD1
BRAF	0	1.05906	0.761	0.743	0	NK/T	BRAF
RBM39	0	0.589195	0.822	0.84	0	NK/T	RBM39
CD991	0	0.634625	0.608	0.626	0	NK/T	CD99
MECP2	0	1.18617	0.517	0.535	0	NK/T	MECP2
BTG2	0	0.785437	0.527	0.51	0	NK/T	BTG2
FAM107B	0	1.17246	0.724	0.707	0	NK/T	FAM107B
RPL21	0	0.687813	0.962	0.945	0	NK/T	RPL21
DNAJA1	0	1.15401	0.828	0.811	0	NK/T	DNAJA1
MYADM	0	1.01078	0.491	0.507	0	NK/T	MYADM
PHACTR2	0	1.95937	0.528	0.513	0	NK/T	PHACTR2
HSPH1	0	1.18699	0.693	0.708	0	NK/T	HSPH1
RPSA	0	0.550619	0.902	0.888	0	NK/T	RPSA
FBXW7	0	1.14623	0.635	0.621	0	NK/T	FBXW7
RPS25	0	0.626808	0.96	0.946	0	NK/T	RPS25
RPS27A	0	0.571933	0.982	0.969	0	NK/T	RPS27A
SETD2	0	1.31997	0.583	0.595	0	NK/T	SETD2
RPS12	0	0.543667	0.985	0.973	0	NK/T	RPS12
UTRN	0	0.783279	0.728	0.716	0	NK/T	UTRN
RPLP2	0	0.570648	0.976	0.964	0	NK/T	RPLP2
DIAPH1	0	1.06396	0.554	0.566	0	NK/T	DIAPH1
FOXP1	0	1.0033	0.778	0.789	0	NK/T	FOXP1
NSD3	0	1.35444	0.599	0.588	0	NK/T	NSD3
RPL27A	0	0.522965	0.954	0.943	0	NK/T	RPL27A
ATP11B	0	1.28748	0.566	0.555	0	NK/T	ATP11B
EPC1	0	1.29951	0.694	0.683	0	NK/T	EPC1
SH3BGRL3	0	0.525782	0.847	0.837	0	NK/T	SH3BGRL3
RPS27	0	0.561294	0.991	0.981	0	NK/T	RPS27
NEDD9	0	0.640125	0.509	0.499	0	NK/T	NEDD9
RPL28	0	0.514535	0.991	0.981	0	NK/T	RPL28
NASP	0	1.11559	0.536	0.527	0	NK/T	NASP
JARID2	0	0.65106	0.595	0.604	0	NK/T	JARID2
PCNX1	0	1.05097	0.516	0.508	0	NK/T	PCNX1
GSPT1	0	1.54065	0.585	0.577	0	NK/T	GSPT1
GLS	0	0.890849	0.687	0.695	0	NK/T	GLS
B2M	0	0.759948	0.997	0.99	0	NK/T	B2M
RSRP1	0	1.16564	0.611	0.617	0	NK/T	RSRP1
RAB8B	0	1.02292	0.526	0.532	0	NK/T	RAB8B
RAP1A	0	1.13968	0.63	0.635	0	NK/T	RAP1A
ARID5B	0	1.15275	0.584	0.589	0	NK/T	ARID5B
MYCBP2	0	1.07324	0.61	0.615	0	NK/T	MYCBP2
FBXO34	0	1.11966	0.523	0.528	0	NK/T	FBXO34
SELENOK	0	1.04773	0.642	0.646	0	NK/T	SELENOK
VPS37B	0	0.914463	0.521	0.523	0	NK/T	VPS37B
CAMK1D	0	0.852609	0.564	0.562	0	NK/T	CAMK1D
NOP58	0	1.24236	0.609	0.608	0	NK/T	NOP58
ARL6IP5	6.99E-305	0.682097	0.554	0.626	2.33E-300	NK/T	ARL6IP5
SNX9	1.22E-302	0.715827	0.577	0.676	4.07E-298	NK/T	SNX9
ESYT2	2.94E-300	0.613949	0.596	0.68	9.80E-296	NK/T	ESYT2
NCOR1	4.41E-300	0.614119	0.605	0.717	1.47E-295	NK/T	NCOR1
RBPJ	2.63E-296	1.12531	0.533	0.638	8.77E-292	NK/T	RBPJ
UBR2	1.28E-294	0.959273	0.514	0.606	4.26E-290	NK/T	UBR2
DDX3X	1.74E-294	0.643368	0.598	0.705	5.81E-290	NK/T	DDX3X
ADK	2.67E-293	0.720267	0.583	0.679	8.90E-289	NK/T	ADK
SYAP1	3.68E-286	0.777875	0.518	0.612	1.22E-281	NK/T	SYAP1
SNHG5	2.35E-281	0.575496	0.592	0.662	7.82E-277	NK/T	SNHG5
RANBP9	3.81E-271	1.13999	0.449	0.511	1.27E-266	NK/T	RANBP9
PAK2	1.06E-269	0.661356	0.571	0.7	3.52E-265	NK/T	PAK2
TGFBR2	8.93E-268	0.973235	0.465	0.518	2.97E-263	NK/T	TGFBR2
SF1	1.95E-262	0.751767	0.521	0.629	6.50E-258	NK/T	SF1
NCOA2	1.36E-259	0.677703	0.564	0.632	4.52E-255	NK/T	NCOA2
PPP6R3	2.42E-256	0.551079	0.605	0.711	8.06E-252	NK/T	PPP6R3
PPP4R3A	6.29E-245	0.928939	0.456	0.526	2.10E-240	NK/T	PPP4R3A
FXYD5	1.14E-239	0.609099	0.547	0.636	3.80E-235	NK/T	FXYD5
CREBBP	6.89E-233	0.62431	0.555	0.663	2.30E-228	NK/T	CREBBP
PAIP2	2.70E-230	0.79823	0.494	0.601	9.00E-226	NK/T	PAIP2
NKTR	3.29E-230	0.901647	0.485	0.573	1.10E-225	NK/T	NKTR
ARGLU1	8.86E-230	0.634986	0.541	0.646	2.95E-225	NK/T	ARGLU1
HELZ	1.35E-229	0.828988	0.507	0.61	4.50E-225	NK/T	HELZ
FAM13B	3.15E-229	0.960906	0.457	0.524	1.05E-224	NK/T	FAM13B
PCM1	1.70E-224	0.778241	0.519	0.625	5.68E-220	NK/T	PCM1
PSME1	2.07E-223	0.572303	0.561	0.676	6.89E-219	NK/T	PSME1
PTPN1	8.50E-221	0.634656	0.492	0.541	2.83E-216	NK/T	PTPN1
TRPC4AP	1.65E-215	1.01147	0.472	0.565	5.49E-211	NK/T	TRPC4AP
CDKAL1	1.49E-214	0.692721	0.554	0.656	4.97E-210	NK/T	CDKAL1
CD58	2.85E-210	0.72108	0.503	0.57	9.48E-206	NK/T	CD58
COMMD10	3.05E-210	0.512295	0.333	0.522	1.02E-205	NK/T	COMMD10
SOS2	4.33E-206	1.05653	0.436	0.501	1.44E-201	NK/T	SOS2
PNISR	3.11E-199	0.624837	0.552	0.668	1.04E-194	NK/T	PNISR
MSI2	9.48E-199	0.695736	0.532	0.589	3.16E-194	NK/T	MSI2
CKLF	1.28E-190	0.740146	0.496	0.574	4.28E-186	NK/T	CKLF
KDM2A	3.42E-186	0.598169	0.574	0.682	1.14E-181	NK/T	KDM2A
SMARCA5	3.30E-180	0.848496	0.465	0.564	1.10E-175	NK/T	SMARCA5
CLASP2	3.79E-180	0.962312	0.463	0.545	1.26E-175	NK/T	CLASP2
PAN3	2.53E-179	0.636465	0.555	0.663	8.44E-175	NK/T	PAN3
UBE2K	6.79E-173	0.77516	0.55	0.684	2.26E-168	NK/T	UBE2K
TLE5	1.99E-172	0.650247	0.505	0.61	6.63E-168	NK/T	TLE5
ARID2	1.62E-170	0.945546	0.482	0.574	5.40E-166	NK/T	ARID2
FBXL20	1.17E-169	0.521452	0.327	0.503	3.90E-165	NK/T	FBXL20
ZNF131	2.48E-169	1.00982	0.438	0.516	8.25E-165	NK/T	ZNF131
NFAT5	3.30E-164	0.577748	0.66	0.757	1.10E-159	NK/T	NFAT5
RLF	1.82E-163	0.540993	0.527	0.618	6.05E-159	NK/T	RLF
MARK3	3.80E-160	0.742369	0.506	0.613	1.27E-155	NK/T	MARK3
FNBP4	4.77E-158	0.720599	0.496	0.604	1.59E-153	NK/T	FNBP4
RBM6	2.88E-157	0.68492	0.523	0.632	9.60E-153	NK/T	RBM6
TTC19	3.42E-156	0.824524	0.455	0.537	1.14E-151	NK/T	TTC19
PIAS1	3.38E-153	0.534174	0.561	0.686	1.13E-148	NK/T	PIAS1
CNOT4	4.05E-149	0.785065	0.486	0.596	1.35E-144	NK/T	CNOT4
RBMS1	1.40E-147	0.982486	0.514	0.608	4.66E-143	NK/T	RBMS1
HSPA1B	3.31E-142	0.577684	0.508	0.68	1.10E-137	NK/T	HSPA1B
PDS5A	3.87E-138	0.723509	0.512	0.63	1.29E-133	NK/T	PDS5A
KDM6A	3.31E-133	0.617295	0.54	0.647	1.10E-128	NK/T	KDM6A
WDR33	1.86E-132	0.847051	0.453	0.56	6.19E-128	NK/T	WDR33
CAB39	1.85E-128	0.971572	0.459	0.557	6.15E-124	NK/T	CAB39
GPATCH8	2.10E-126	0.62748	0.535	0.655	6.98E-122	NK/T	GPATCH8
GBF1	2.43E-120	0.784759	0.485	0.591	8.10E-116	NK/T	GBF1
MRPL18	2.52E-117	0.586779	0.357	0.54	8.40E-113	NK/T	MRPL18
THRAP3	3.61E-115	0.547525	0.533	0.672	1.20E-110	NK/T	THRAP3
SGMS1	4.07E-114	1.09183	0.435	0.525	1.36E-109	NK/T	SGMS1
SRSF10	1.59E-113	0.650401	0.486	0.603	5.28E-109	NK/T	SRSF10
TRPM7	3.19E-113	0.751929	0.471	0.575	1.06E-108	NK/T	TRPM7
RBM27	6.68E-113	0.945223	0.419	0.51	2.22E-108	NK/T	RBM27
NEK7	9.78E-111	0.706352	0.529	0.63	3.26E-106	NK/T	NEK7
PPHLN1	7.34E-110	0.97085	0.426	0.525	2.44E-105	NK/T	PPHLN1
MAN2A1	1.97E-106	0.992316	0.436	0.526	6.54E-102	NK/T	MAN2A1
CHORDC1	9.70E-104	0.967977	0.448	0.533	3.23E-99	NK/T	CHORDC1
PSMA1	1.33E-102	0.889696	0.495	0.641	4.44E-98	NK/T	PSMA1
ASXL1	1.90E-101	0.700698	0.492	0.597	6.33E-97	NK/T	ASXL1
RBM26	1.87E-96	0.521639	0.334	0.5	6.23E-92	NK/T	RBM26
CNOT2	1.34E-93	0.545063	0.557	0.679	4.47E-89	NK/T	CNOT2
INTS6	2.47E-87	0.713447	0.481	0.565	8.21E-83	NK/T	INTS6
SOS1	4.40E-85	0.82503	0.496	0.614	1.47E-80	NK/T	SOS1
AMD1	1.07E-84	0.779551	0.446	0.541	3.55E-80	NK/T	AMD1
KDM5A	1.30E-82	0.776188	0.456	0.569	4.32E-78	NK/T	KDM5A
PPIG	1.13E-80	0.530159	0.537	0.691	3.77E-76	NK/T	PPIG
ATP9B	1.50E-80	0.841475	0.418	0.501	5.00E-76	NK/T	ATP9B
YTHDC1	5.08E-80	0.673915	0.465	0.581	1.69E-75	NK/T	YTHDC1
COG5	2.47E-79	0.673348	0.505	0.626	8.24E-75	NK/T	COG5
BCLAF1	4.98E-79	0.654977	0.487	0.616	1.66E-74	NK/T	BCLAF1
CBFA2T2	4.43E-78	0.577484	0.352	0.515	1.47E-73	NK/T	CBFA2T2
PPP3CA	7.38E-65	0.621806	0.526	0.646	2.46E-60	NK/T	PPP3CA
TAF15	3.79E-64	0.581094	0.503	0.638	1.26E-59	NK/T	TAF15
LSM14A	7.58E-63	0.622397	0.495	0.63	2.52E-58	NK/T	LSM14A
SCAPER	2.69E-62	0.568514	0.362	0.519	8.96E-58	NK/T	SCAPER
ASCC3	1.61E-60	0.806564	0.446	0.549	5.35E-56	NK/T	ASCC3
RABEP1	3.06E-59	0.865515	0.409	0.504	1.02E-54	NK/T	RABEP1
RPRD21	4.89E-59	0.515171	0.364	0.512	1.63E-54	NK/T	RPRD2
ABCF1	1.44E-58	0.550577	0.35	0.517	4.80E-54	NK/T	ABCF1
LUC7L2	1.27E-56	0.606172	0.492	0.638	4.22E-52	NK/T	LUC7L2
BDP1	2.10E-56	0.805638	0.436	0.549	7.00E-52	NK/T	BDP1
PPM1B	1.01E-51	0.78573	0.428	0.534	3.36E-47	NK/T	PPM1B
KDM4C	1.56E-50	0.662428	0.473	0.595	5.21E-46	NK/T	KDM4C
SP3	6.10E-50	0.647144	0.441	0.55	2.03E-45	NK/T	SP3
RSF1	4.64E-49	0.585588	0.505	0.646	1.55E-44	NK/T	RSF1
YME1L1	7.39E-49	0.563165	0.496	0.638	2.46E-44	NK/T	YME1L1
HUWE1	1.51E-47	0.735315	0.465	0.598	5.04E-43	NK/T	HUWE1
TCP1	2.44E-47	0.521576	0.392	0.567	8.14E-43	NK/T	TCP1
TLK2	4.30E-46	0.595473	0.346	0.503	1.43E-41	NK/T	TLK2
GATAD2B	1.11E-45	0.595736	0.485	0.597	3.69E-41	NK/T	GATAD2B
STT3B	1.40E-43	0.827689	0.423	0.537	4.68E-39	NK/T	STT3B
ZMYM2	1.66E-42	0.589548	0.491	0.623	5.54E-38	NK/T	ZMYM2
LINC00486	5.45E-42	0.621861	0.45	0.578	1.82E-37	NK/T	LINC00486
CELF1	6.94E-41	0.634279	0.478	0.619	2.31E-36	NK/T	CELF1
DLEU2	1.04E-40	0.833562	0.519	0.644	3.45E-36	NK/T	DLEU2
HP1BP3	1.01E-37	0.572499	0.473	0.612	3.36E-33	NK/T	HP1BP3
CMSS1	6.60E-37	1.20204	0.419	0.52	2.20E-32	NK/T	CMSS1
SRSF4	4.14E-35	0.533762	0.493	0.637	1.38E-30	NK/T	SRSF4
FBXL17	5.02E-34	0.552282	0.417	0.581	1.67E-29	NK/T	FBXL17
USP25	7.32E-34	0.628249	0.372	0.523	2.44E-29	NK/T	USP25
MAPK8	8.45E-31	0.780151	0.452	0.567	2.82E-26	NK/T	MAPK8
HSPA4	1.42E-28	0.593897	0.401	0.573	4.74E-24	NK/T	HSPA4
CEP350	3.78E-27	0.611879	0.472	0.617	1.26E-22	NK/T	CEP350
UBAC2	1.77E-25	0.612545	0.451	0.576	5.89E-21	NK/T	UBAC2
BBX	2.50E-25	0.547377	0.499	0.626	8.34E-21	NK/T	BBX
AP2B1	1.64E-24	0.629448	0.455	0.595	5.45E-20	NK/T	AP2B1
HBP1	8.81E-24	0.50379	0.38	0.534	2.94E-19	NK/T	HBP1
KLF2	2.12E-23	0.751038	0.431	0.501	7.05E-19	NK/T	KLF2
STK24	1.18E-22	0.694519	0.468	0.608	3.94E-18	NK/T	STK24
BRD2	1.73E-22	0.570101	0.485	0.623	5.76E-18	NK/T	BRD2
HECTD1	2.14E-22	0.622954	0.437	0.63	7.11E-18	NK/T	HECTD1
ANKRD28	7.48E-21	1.00409	0.422	0.523	2.49E-16	NK/T	ANKRD28
HSPA1A	1.47E-20	0.804907	0.635	0.809	4.89E-16	NK/T	HSPA1A
FOXJ3	1.54E-20	0.743853	0.409	0.517	5.14E-16	NK/T	FOXJ3
SRP54	1.62E-19	0.523801	0.392	0.558	5.40E-15	NK/T	SRP54
RBMX	2.01E-18	0.68133	0.437	0.579	6.68E-14	NK/T	RBMX
SURF4	3.92E-17	0.582281	0.371	0.525	1.31E-12	NK/T	SURF4
VPS13C	6.11E-17	0.604151	0.47	0.613	2.04E-12	NK/T	VPS13C
IK	6.85E-17	0.647654	0.353	0.502	2.28E-12	NK/T	IK
AHI1	9.21E-17	0.710603	0.428	0.596	3.07E-12	NK/T	AHI1
PPP3R1	3.79E-16	0.58855	0.403	0.556	1.26E-11	NK/T	PPP3R1
ARF6	2.55E-15	0.697294	0.405	0.525	8.51E-11	NK/T	ARF6
RNF216	6.28E-15	0.813654	0.39	0.504	2.09E-10	NK/T	RNF216
SMURF2	1.35E-14	0.551239	0.495	0.624	4.49E-10	NK/T	SMURF2
COPB1	1.70E-14	0.505307	0.42	0.598	5.66E-10	NK/T	COPB1
AHSA1	2.37E-14	0.88078	0.402	0.522	7.90E-10	NK/T	AHSA1
FUBP1	5.24E-14	0.717515	0.409	0.537	1.74E-09	NK/T	FUBP1
RYBP	3.98E-13	0.538636	0.438	0.555	1.33E-08	NK/T	RYBP
PBRM1	2.60E-12	0.728223	0.42	0.544	8.67E-08	NK/T	PBRM1
GLUD1	1.75E-11	0.811567	0.386	0.534	5.83E-07	NK/T	GLUD1
RNF115	2.23E-11	0.653119	0.397	0.549	7.42E-07	NK/T	RNF115
RBM4	4.47E-11	0.577676	0.368	0.517	1.49E-06	NK/T	RBM4
UBAP2	1.40E-10	0.608493	0.371	0.504	4.68E-06	NK/T	UBAP2
RAF1	1.78E-10	0.750046	0.387	0.502	5.93E-06	NK/T	RAF1
ARID4A	1.03E-09	0.705283	0.368	0.508	3.43E-05	NK/T	ARID4A
AGO3	2.54E-08	0.580953	0.456	0.59	0.000845703	NK/T	AGO3
ACAP2	2.83E-08	0.528455	0.503	0.668	0.000943743	NK/T	ACAP2
NUDC	8.01E-08	0.76073	0.44	0.597	0.00266641	NK/T	NUDC
PRMT2	1.02E-07	0.829314	0.388	0.514	0.00338506	NK/T	PRMT2
AMBRA1	6.21E-07	0.682281	0.376	0.517	0.0206727	NK/T	AMBRA1
EIF3J	1.22E-06	0.503917	0.432	0.602	0.0406287	NK/T	EIF3J
PPM1G	1.66E-06	0.604242	0.393	0.547	0.0553995	NK/T	PPM1G
ABHD3	4.59E-05	0.550744	0.46	0.571	1	NK/T	ABHD3
SMAP1	4.93E-05	0.622295	0.39	0.535	1	NK/T	SMAP1
PHF20L1	8.96E-05	0.575	0.396	0.52	1	NK/T	PHF20L1
UBE2N	0.000130401	0.593056	0.372	0.514	1	NK/T	UBE2N
SETX	0.000273168	0.627901	0.424	0.557	1	NK/T	SETX
RBM33	0.00031464	0.614758	0.412	0.545	1	NK/T	RBM33
CNOT1	0.00041165	0.590598	0.389	0.537	1	NK/T	CNOT1
TMF1	0.000488906	0.689803	0.39	0.514	1	NK/T	TMF1
NAA50	0.000705082	0.827874	0.422	0.57	1	NK/T	NAA50
RNF111	0.000915741	0.767068	0.384	0.507	1	NK/T	RNF111
AP3B1	0.0012799	0.520084	0.443	0.609	1	NK/T	AP3B1
DDX46	0.00285394	0.595798	0.434	0.591	1	NK/T	DDX46
HIBCH	0.00425307	1.0906	0.371	0.501	1	NK/T	HIBCH
MAPK1	0.00684033	0.607907	0.414	0.573	1	NK/T	MAPK1
SEC24B	0.00788641	0.697504	0.394	0.519	1	NK/T	SEC24B
GLG1	0.00816758	0.507941	0.489	0.648	1	NK/T	GLG1
2025-03-07	0.00819648	0.627567	0.423	0.574	1	NK/T	2025-03-07
ELF3	0	5.25587	0.807	0.045	0	Epithelial	ELF3
EPCAM	0	4.31349	0.816	0.07	0	Epithelial	EPCAM
CD24	0	4.34262	0.824	0.085	0	Epithelial	CD24
KRT19	0	5.08762	0.84	0.108	0	Epithelial	KRT19
PARD3	0	3.66177	0.865	0.135	0	Epithelial	PARD3
KRT8	0	4.51135	0.913	0.185	0	Epithelial	KRT8
CXADR	0	4.50147	0.769	0.044	0	Epithelial	CXADR
BAIAP2L1	0	4.73834	0.769	0.047	0	Epithelial	BAIAP2L1
DSP	0	4.75263	0.773	0.054	0	Epithelial	DSP
MAGI1	0	3.0454	0.845	0.138	0	Epithelial	MAGI1
CLDN4	0	4.64517	0.756	0.053	0	Epithelial	CLDN4
CDH1	0	4.64263	0.74	0.038	0	Epithelial	CDH1
CLDN7	0	4.26746	0.773	0.074	0	Epithelial	CLDN7
MAL2	0	4.81657	0.731	0.032	0	Epithelial	MAL2
S100A16	0	3.51072	0.814	0.122	0	Epithelial	S100A16
EFNA1	0	4.04883	0.749	0.057	0	Epithelial	EFNA1
PERP	0	3.25388	0.846	0.154	0	Epithelial	PERP
PTPRK	0	3.29258	0.857	0.166	0	Epithelial	PTPRK
TM4SF1	0	3.1155	0.858	0.172	0	Epithelial	TM4SF1
DSG2	0	4.38543	0.731	0.047	0	Epithelial	DSG2
SLPI	0	3.90742	0.75	0.069	0	Epithelial	SLPI
CLDN1	0	4.20718	0.763	0.085	0	Epithelial	CLDN1
KRT18	0	4.01837	0.923	0.25	0	Epithelial	KRT18
IGF2BP2	0	3.70835	0.763	0.1	0	Epithelial	IGF2BP2
BICC1	0	4.55563	0.794	0.131	0	Epithelial	BICC1
CYP3A5	0	5.47315	0.7	0.039	0	Epithelial	CYP3A5
ERBB3	0	4.61388	0.684	0.024	0	Epithelial	ERBB3
SHANK2	0	5.55805	0.682	0.024	0	Epithelial	SHANK2
SHROOM3	0	5.39405	0.693	0.035	0	Epithelial	SHROOM3
PLPP2	0	4.45211	0.679	0.028	0	Epithelial	PLPP2
AGAP1	0	2.69831	0.817	0.166	0	Epithelial	AGAP1
YAP1	0	2.89286	0.754	0.107	0	Epithelial	YAP1
PTPRF	0	4.04858	0.687	0.042	0	Epithelial	PTPRF
NPAS2	0	3.80413	0.722	0.079	0	Epithelial	NPAS2
LLGL2	0	2.86847	0.776	0.135	0	Epithelial	LLGL2
DNAH14	0	4.49644	0.695	0.054	0	Epithelial	DNAH14
TJP1	0	2.7108	0.776	0.137	0	Epithelial	TJP1
CDC42BPA	0	2.81253	0.784	0.146	0	Epithelial	CDC42BPA
DEFB1	0	4.3273	0.747	0.11	0	Epithelial	DEFB1
BACE2	0	3.48811	0.753	0.117	0	Epithelial	BACE2
RHPN2	0	4.83618	0.666	0.034	0	Epithelial	RHPN2
S100A13	0	2.78231	0.814	0.182	0	Epithelial	S100A13
NAALADL2	0	3.64646	0.74	0.11	0	Epithelial	NAALADL2
LSR	0	3.0498	0.739	0.112	0	Epithelial	LSR
TM4SF4	0	4.70636	0.706	0.081	0	Epithelial	TM4SF4
TEAD1	0	2.80042	0.751	0.126	0	Epithelial	TEAD1
ENAH	0	2.81671	0.747	0.125	0	Epithelial	ENAH
EHF	0	5.68716	0.634	0.013	0	Epithelial	EHF
ATP1B1	0	3.62881	0.9	0.28	0	Epithelial	ATP1B1
NFIB	0	2.47499	0.728	0.108	0	Epithelial	NFIB
THSD4	0	4.59993	0.671	0.051	0	Epithelial	THSD4
ABCC3	0	3.48166	0.745	0.125	0	Epithelial	ABCC3
SERINC2	0	3.86678	0.685	0.066	0	Epithelial	SERINC2
LGR4	0	4.26751	0.668	0.051	0	Epithelial	LGR4
MET	0	3.98145	0.656	0.04	0	Epithelial	MET
LIMCH1	0	3.99554	0.691	0.076	0	Epithelial	LIMCH1
JUP	0	3.52459	0.691	0.076	0	Epithelial	JUP
CAV2	0	2.8413	0.727	0.114	0	Epithelial	CAV2
KLF5	0	4.03144	0.669	0.056	0	Epithelial	KLF5
WWC1	0	4.63454	0.655	0.043	0	Epithelial	WWC1
HNF4G	0	5.80378	0.623	0.012	0	Epithelial	HNF4G
KRT7	0	4.54427	0.674	0.063	0	Epithelial	KRT7
S100A14	0	4.30693	0.657	0.049	0	Epithelial	S100A14
LAD1	0	4.73698	0.622	0.018	0	Epithelial	LAD1
LINC00511	0	4.93852	0.648	0.045	0	Epithelial	LINC00511
COBL	0	5.6336	0.619	0.017	0	Epithelial	COBL
LMO7	0	3.25398	0.732	0.131	0	Epithelial	LMO7
SH3RF1	0	3.25503	0.725	0.125	0	Epithelial	SH3RF1
SPINT1	0	3.55987	0.688	0.088	0	Epithelial	SPINT1
PARD6B	0	3.58066	0.651	0.052	0	Epithelial	PARD6B
RAB25	0	4.71437	0.615	0.017	0	Epithelial	RAB25
PPP1R9A	0	3.75411	0.633	0.035	0	Epithelial	PPP1R9A
MGST1	0	3.43573	0.705	0.108	0	Epithelial	MGST1
RALGPS2	0	2.1408	0.746	0.15	0	Epithelial	RALGPS2
RAPGEF5	0	2.62747	0.688	0.092	0	Epithelial	RAPGEF5
SDC4	0	2.74049	0.736	0.14	0	Epithelial	SDC4
SOX4	0	2.20843	0.799	0.205	0	Epithelial	SOX4
EGFR	0	4.78364	0.681	0.087	0	Epithelial	EGFR
PKHD1	0	5.97061	0.618	0.026	0	Epithelial	PKHD1
PON2	0	3.12921	0.759	0.167	0	Epithelial	PON2
PAWR	0	2.69955	0.711	0.12	0	Epithelial	PAWR
WWTR1	0	2.12099	0.734	0.144	0	Epithelial	WWTR1
AFDN	0	2.5546	0.774	0.185	0	Epithelial	AFDN
DCDC2	0	5.26359	0.626	0.038	0	Epithelial	DCDC2
CAMK2N1	0	2.79666	0.686	0.099	0	Epithelial	CAMK2N1
FNBP1L	0	2.65724	0.698	0.111	0	Epithelial	FNBP1L
NCKAP1	0	2.21965	0.717	0.13	0	Epithelial	NCKAP1
PLEKHA5	0	2.04621	0.818	0.231	0	Epithelial	PLEKHA5
PTPN14	0	2.72909	0.681	0.095	0	Epithelial	PTPN14
GLIS3	0	2.51344	0.738	0.152	0	Epithelial	GLIS3
PTK2	0	2.13298	0.823	0.238	0	Epithelial	PTK2
EPS8	0	2.24679	0.818	0.234	0	Epithelial	EPS8
ANXA4	0	3.21571	0.889	0.306	0	Epithelial	ANXA4
TSPAN8	0	4.87293	0.629	0.047	0	Epithelial	TSPAN8
SOX6	0	3.30155	0.652	0.071	0	Epithelial	SOX6
TPM1	0	1.25041	0.806	0.227	0	Epithelial	TPM1
NEDD4L	0	2.70801	0.742	0.163	0	Epithelial	NEDD4L
MACROD2	0	4.54497	0.636	0.057	0	Epithelial	MACROD2
ESRP1	0	5.03087	0.591	0.013	0	Epithelial	ESRP1
FXYD3	0	4.92035	0.608	0.034	0	Epithelial	FXYD3
TMC4	0	3.64122	0.616	0.044	0	Epithelial	TMC4
PATJ	0	1.85456	0.792	0.221	0	Epithelial	PATJ
F11R	0	2.66866	0.715	0.144	0	Epithelial	F11R
KIAA1217	0	2.31058	0.672	0.102	0	Epithelial	KIAA1217
LGALS4	0	4.53243	0.638	0.069	0	Epithelial	LGALS4
PKP4	0	1.8294	0.78	0.212	0	Epithelial	PKP4
OCLN	0	4.65357	0.59	0.022	0	Epithelial	OCLN
RASEF	0	5.26439	0.582	0.014	0	Epithelial	RASEF
GRB10	0	2.0748	0.686	0.119	0	Epithelial	GRB10
SDC1	0	4.23586	0.595	0.029	0	Epithelial	SDC1
MYO6	0	2.17151	0.72	0.154	0	Epithelial	MYO6
EFNA5	0	4.43895	0.616	0.051	0	Epithelial	EFNA5
DST	0	2.45557	0.818	0.253	0	Epithelial	DST
ITGB4	0	4.31303	0.599	0.035	0	Epithelial	ITGB4
SPINT2	0	3.12376	0.814	0.25	0	Epithelial	SPINT2
FGD4	0	1.79906	0.81	0.247	0	Epithelial	FGD4
GAREM1	0	3.08852	0.672	0.109	0	Epithelial	GAREM1
GRHL2	0	5.66325	0.573	0.01	0	Epithelial	GRHL2
PPP1R13L	0	3.5794	0.614	0.051	0	Epithelial	PPP1R13L
MYO5B	0	3.9055	0.594	0.033	0	Epithelial	MYO5B
CLU	0	3.01917	0.669	0.11	0	Epithelial	CLU
PLEKHA7	0	2.83007	0.653	0.095	0	Epithelial	PLEKHA7
CLDN10	0	4.6565	0.586	0.029	0	Epithelial	CLDN10
SEZ6L2	0	4.077	0.593	0.037	0	Epithelial	SEZ6L2
SH3YL1	0	2.62801	0.694	0.14	0	Epithelial	SH3YL1
ARHGAP32	0	2.83238	0.674	0.121	0	Epithelial	ARHGAP32
LURAP1L	0	4.19703	0.592	0.039	0	Epithelial	LURAP1L
PPFIBP1	0	2.16332	0.721	0.169	0	Epithelial	PPFIBP1
CTTN	0	2.33928	0.669	0.119	0	Epithelial	CTTN
CADPS2	0	2.6604	0.646	0.098	0	Epithelial	CADPS2
MAP7	0	3.39175	0.602	0.054	0	Epithelial	MAP7
CGN	0	5.31386	0.558	0.011	0	Epithelial	CGN
C3	0	2.89458	0.74	0.193	0	Epithelial	C3
SMIM22	0	4.63062	0.57	0.024	0	Epithelial	SMIM22
INSR	0	1.22234	0.723	0.178	0	Epithelial	INSR
MYH14	0	5.40586	0.557	0.013	0	Epithelial	MYH14
PDLIM1	0	1.73234	0.704	0.16	0	Epithelial	PDLIM1
KCTD3	0	3.37595	0.618	0.077	0	Epithelial	KCTD3
PDZK1IP1	0	4.50924	0.565	0.024	0	Epithelial	PDZK1IP1
TNFRSF12A	0	2.62639	0.712	0.171	0	Epithelial	TNFRSF12A
SOX9	0	4.39624	0.566	0.025	0	Epithelial	SOX9
TPD52	0	1.70988	0.756	0.216	0	Epithelial	TPD52
CTNND1	0	2.25247	0.832	0.292	0	Epithelial	CTNND1
ERRFI1	0	2.99814	0.716	0.177	0	Epithelial	ERRFI1
CD151	0	2.07641	0.819	0.28	0	Epithelial	CD151
PLEKHA6	0	2.62363	0.612	0.074	0	Epithelial	PLEKHA6
TESC	0	3.20352	0.654	0.116	0	Epithelial	TESC
FAM160A1	0	3.21032	0.593	0.057	0	Epithelial	FAM160A1
ATP9A	0	3.18142	0.594	0.06	0	Epithelial	ATP9A
RBPMS	0	1.58389	0.672	0.14	0	Epithelial	RBPMS
ARHGAP12	0	2.00782	0.745	0.214	0	Epithelial	ARHGAP12
SRGAP1	0	1.88006	0.726	0.195	0	Epithelial	SRGAP1
FARP1	0	2.16065	0.709	0.178	0	Epithelial	FARP1
PPP1R16A	0	3.62099	0.578	0.05	0	Epithelial	PPP1R16A
HNF4A	0	5.65671	0.535	0.008	0	Epithelial	HNF4A
RBFOX2	0	1.44002	0.745	0.219	0	Epithelial	RBFOX2
MECOM	0	3.20485	0.585	0.06	0	Epithelial	MECOM
KRTCAP3	0	4.03132	0.549	0.025	0	Epithelial	KRTCAP3
FAT1	0	2.5832	0.595	0.071	0	Epithelial	FAT1
C3orf52	0	4.41444	0.552	0.029	0	Epithelial	C3orf52
KIAA1671	0	2.15625	0.616	0.094	0	Epithelial	KIAA1671
AKR1C3	0	2.99226	0.615	0.094	0	Epithelial	AKR1C3
TMEM238	0	2.58124	0.638	0.117	0	Epithelial	TMEM238
TFPI	0	2.66365	0.673	0.154	0	Epithelial	TFPI
CCND1	0	2.80135	0.679	0.161	0	Epithelial	CCND1
CKS1B	0	2.58362	0.645	0.128	0	Epithelial	CKS1B
DIP2C	0	2.51947	0.642	0.126	0	Epithelial	DIP2C
SH3D19	0	2.17072	0.673	0.158	0	Epithelial	SH3D19
ONECUT2	0	5.58632	0.525	0.01	0	Epithelial	ONECUT2
MAP3K20	0	2.39221	0.696	0.181	0	Epithelial	MAP3K20
ITGB8	0	3.34948	0.573	0.058	0	Epithelial	ITGB8
LAMC1	0	1.83376	0.651	0.138	0	Epithelial	LAMC1
MIPOL1	0	3.73513	0.56	0.047	0	Epithelial	MIPOL1
DANT2	0	4.11805	0.568	0.055	0	Epithelial	DANT2
RND3	0	2.122	0.638	0.126	0	Epithelial	RND3
GMNN	0	3.35276	0.637	0.125	0	Epithelial	GMNN
RAB3IP	0	2.58965	0.61	0.098	0	Epithelial	RAB3IP
TJP2	0	2.81912	0.603	0.092	0	Epithelial	TJP2
TOM1L1	0	3.69792	0.541	0.03	0	Epithelial	TOM1L1
GOLM1	0	2.2482	0.646	0.137	0	Epithelial	GOLM1
SPTBN1	0	1.93192	0.852	0.343	0	Epithelial	SPTBN1
DDR1	0	3.90221	0.537	0.029	0	Epithelial	DDR1
HKDC1	0	4.9989	0.527	0.019	0	Epithelial	HKDC1
FGD6	0	2.47385	0.649	0.141	0	Epithelial	FGD6
DMKN	0	4.07586	0.537	0.029	0	Epithelial	DMKN
CERS2	0	2.1374	0.719	0.212	0	Epithelial	CERS2
EHBP1	0	1.79362	0.744	0.237	0	Epithelial	EHBP1
PARD3B	0	2.08161	0.637	0.13	0	Epithelial	PARD3B
APP	0	1.64801	0.855	0.349	0	Epithelial	APP
LGALS3BP	0	1.90181	0.745	0.24	0	Epithelial	LGALS3BP
TST	0	3.46605	0.57	0.066	0	Epithelial	TST
MYO1B	0	2.31544	0.61	0.108	0	Epithelial	MYO1B
THRB	0	3.02736	0.556	0.055	0	Epithelial	THRB
KIAA1522	0	3.84077	0.533	0.033	0	Epithelial	KIAA1522
RAB13	0	1.71022	0.755	0.255	0	Epithelial	RAB13
EPS8L2	0	2.93848	0.545	0.045	0	Epithelial	EPS8L2
CLMN	0	2.7317	0.608	0.109	0	Epithelial	CLMN
MMP7	0	4.52474	0.56	0.062	0	Epithelial	MMP7
LAPTM4B	0	2.26806	0.623	0.125	0	Epithelial	LAPTM4B
ARHGEF12	0	1.33393	0.746	0.248	0	Epithelial	ARHGEF12
LAMC2	0	5.01589	0.519	0.022	0	Epithelial	LAMC2
AOPEP	0	1.27749	0.744	0.247	0	Epithelial	AOPEP
TBC1D8	0	1.73807	0.752	0.256	0	Epithelial	TBC1D8
COBLL1	0	2.04405	0.616	0.12	0	Epithelial	COBLL1
ATP8B1	0	1.42768	0.666	0.17	0	Epithelial	ATP8B1
TCF7L2	0	1.75963	0.73	0.236	0	Epithelial	TCF7L2
OTUD7B	0	2.42998	0.586	0.094	0	Epithelial	OTUD7B
CTDSPL	0	2.55981	0.588	0.096	0	Epithelial	CTDSPL
H1F0	0	2.53379	0.608	0.116	0	Epithelial	H1F0
PLS1	0	4.40484	0.507	0.016	0	Epithelial	PLS1
ITGA2	0	3.05491	0.576	0.085	0	Epithelial	ITGA2
MYO10	0	2.38708	0.628	0.138	0	Epithelial	MYO10
BCL2L1	0	1.86665	0.697	0.207	0	Epithelial	BCL2L1
HIST1H2AC	0	1.79843	0.676	0.187	0	Epithelial	HIST1H2AC
SAMD12	0	2.23758	0.619	0.13	0	Epithelial	SAMD12
SPATS2L	0	1.66018	0.893	0.405	0	Epithelial	SPATS2L
EEPD1	0	2.04382	0.705	0.217	0	Epithelial	EEPD1
MPST	0	2.4142	0.619	0.131	0	Epithelial	MPST
ICA1	0	2.31381	0.585	0.098	0	Epithelial	ICA1
MEIS2	0	3.0768	0.579	0.092	0	Epithelial	MEIS2
NECTIN2	0	1.98896	0.705	0.22	0	Epithelial	NECTIN2
SORBS2	0	4.25433	0.554	0.071	0	Epithelial	SORBS2
MAP3K13	0	1.9069	0.723	0.24	0	Epithelial	MAP3K13
MAGI3	0	1.79865	0.666	0.185	0	Epithelial	MAGI3
DOCK1	0	2.013	0.657	0.176	0	Epithelial	DOCK1
HDGF	0	1.62487	0.747	0.266	0	Epithelial	HDGF
SLC50A1	0	2.48413	0.6	0.12	0	Epithelial	SLC50A1
CITED4	0	3.41448	0.56	0.081	0	Epithelial	CITED4
BLVRB	0	1.31443	0.77	0.292	0	Epithelial	BLVRB
ITGB5	0	1.83731	0.633	0.155	0	Epithelial	ITGB5
CARMIL1	0	1.67708	0.654	0.177	0	Epithelial	CARMIL1
JPT2	0	2.46333	0.567	0.09	0	Epithelial	JPT2
C19orf33	0	4.63466	0.511	0.034	0	Epithelial	C19orf33
MUC1	0	5.27885	0.505	0.029	0	Epithelial	MUC1
QSOX1	0	1.98743	0.695	0.219	0	Epithelial	QSOX1
HIST1H1C	0	2.14278	0.673	0.198	0	Epithelial	HIST1H1C
CD59	0	1.96577	0.85	0.375	0	Epithelial	CD59
MGLL	0	1.80446	0.642	0.168	0	Epithelial	MGLL
PDGFC	0	2.36219	0.6	0.126	0	Epithelial	PDGFC
TLE1	0	1.42696	0.634	0.16	0	Epithelial	TLE1
IFITM3	0	1.39365	0.906	0.433	0	Epithelial	IFITM3
TM7SF3	0	2.07486	0.669	0.196	0	Epithelial	TM7SF3
ZNF704	0	2.26427	0.579	0.106	0	Epithelial	ZNF704
MYOF	0	2.15907	0.673	0.201	0	Epithelial	MYOF
STARD10	0	2.92434	0.55	0.078	0	Epithelial	STARD10
TNFRSF21	0	2.71158	0.587	0.116	0	Epithelial	TNFRSF21
PCBD1	0	1.76263	0.685	0.217	0	Epithelial	PCBD1
SERPINA3	0	4.3136	0.534	0.066	0	Epithelial	SERPINA3
CTBP2	0	1.59837	0.712	0.244	0	Epithelial	CTBP2
STK3	0	1.6001	0.793	0.326	0	Epithelial	STK3
RASSF7	0	2.54614	0.527	0.061	0	Epithelial	RASSF7
IL18	0	2.1494	0.657	0.191	0	Epithelial	IL18
MYO1E	0	1.67123	0.806	0.34	0	Epithelial	MYO1E
HES1	0	2.0797	0.665	0.2	0	Epithelial	HES1
CACNA1D	0	4.27339	0.504	0.04	0	Epithelial	CACNA1D
SELENOP	0	2.30984	0.638	0.174	0	Epithelial	SELENOP
EPB41L5	0	1.86676	0.589	0.125	0	Epithelial	EPB41L5
KLHL29	0	2.74163	0.548	0.085	0	Epithelial	KLHL29
NOL3	0	2.97081	0.523	0.06	0	Epithelial	NOL3
FDPS	0	1.90159	0.731	0.268	0	Epithelial	FDPS
TSTD1	0	1.49211	0.72	0.257	0	Epithelial	TSTD1
PPIC	0	1.67305	0.588	0.125	0	Epithelial	PPIC
AGT	0	4.31324	0.533	0.071	0	Epithelial	AGT
ARHGAP42	0	2.73402	0.558	0.097	0	Epithelial	ARHGAP42
LINC01876	0	3.93561	0.503	0.042	0	Epithelial	LINC01876
NRG3	0	4.2044	0.509	0.048	0	Epithelial	NRG3
NR2F2	0	0.993511	0.58	0.119	0	Epithelial	NR2F2
HACD3	0	1.55803	0.677	0.217	0	Epithelial	HACD3
CAMSAP2	0	1.84849	0.651	0.191	0	Epithelial	CAMSAP2
SPAG16	0	2.51638	0.557	0.098	0	Epithelial	SPAG16
RASAL2	0	1.44875	0.757	0.298	0	Epithelial	RASAL2
ARHGAP5	0	1.33267	0.758	0.299	0	Epithelial	ARHGAP5
CDC42EP1	0	2.77005	0.542	0.083	0	Epithelial	CDC42EP1
TANC1	0	1.30261	0.584	0.125	0	Epithelial	TANC1
PSD3	0	1.65196	0.677	0.219	0	Epithelial	PSD3
TSPAN15	0	2.82309	0.553	0.095	0	Epithelial	TSPAN15
ARHGAP29	0	1.4726	0.558	0.101	0	Epithelial	ARHGAP29
FMNL2	0	0.563132	0.746	0.289	0	Epithelial	FMNL2
DSTN	0	1.31627	0.906	0.449	0	Epithelial	DSTN
SHTN1	0	2.02149	0.613	0.157	0	Epithelial	SHTN1
TMEM265	0	3.27742	0.502	0.047	0	Epithelial	TMEM265
MTUS1	0	2.09032	0.559	0.105	0	Epithelial	MTUS1
NDUFC1	0	1.49438	0.779	0.325	0	Epithelial	NDUFC1
RALGAPA2	0	1.04384	0.758	0.304	0	Epithelial	RALGAPA2
PRDX4	0	1.7252	0.708	0.254	0	Epithelial	PRDX4
HNMT	0	1.59402	0.659	0.206	0	Epithelial	HNMT
SMURF1	0	1.483	0.764	0.311	0	Epithelial	SMURF1
PTPRG	0	1.23287	0.593	0.14	0	Epithelial	PTPRG
AIG1	0	1.76066	0.64	0.188	0	Epithelial	AIG1
ECI1	0	1.88567	0.643	0.191	0	Epithelial	ECI1
CD2AP	0	1.50199	0.815	0.363	0	Epithelial	CD2AP
BEX3	0	1.29581	0.662	0.211	0	Epithelial	BEX3
ITGA3	0	3.34596	0.519	0.068	0	Epithelial	ITGA3
GNG12	0	1.86963	0.561	0.111	0	Epithelial	GNG12
ASAP2	0	2.2494	0.548	0.098	0	Epithelial	ASAP2
LRMDA	0	0.627265	0.755	0.305	0	Epithelial	LRMDA
PHLDA2	0	1.73248	0.639	0.19	0	Epithelial	PHLDA2
GDF15	0	3.71685	0.526	0.077	0	Epithelial	GDF15
TOR1AIP2	0	1.72892	0.72	0.271	0	Epithelial	TOR1AIP2
SERPINA1	0	3.93483	0.83	0.381	0	Epithelial	SERPINA1
PLXNB2	0	2.24315	0.599	0.15	0	Epithelial	PLXNB2
FLNB	0	1.45355	0.66	0.213	0	Epithelial	FLNB
C12orf75	0	1.73992	0.663	0.216	0	Epithelial	C12orf75
RRBP1	0	1.38737	0.807	0.36	0	Epithelial	RRBP1
NR2F6	0	2.77564	0.515	0.068	0	Epithelial	NR2F6
MAP4K3-DT	0	1.94447	0.606	0.159	0	Epithelial	MAP4K3-DT
SGMS2	0	2.57639	0.568	0.122	0	Epithelial	SGMS2
MPP6	0	1.77569	0.577	0.131	0	Epithelial	MPP6
WEE1	0	2.4326	0.543	0.098	0	Epithelial	WEE1
WWC2	0	1.89641	0.594	0.149	0	Epithelial	WWC2
NFIA	0	2.03078	0.651	0.207	0	Epithelial	NFIA
FHIT	0	1.53018	0.721	0.277	0	Epithelial	FHIT
KDELR1	0	1.39272	0.762	0.32	0	Epithelial	KDELR1
GIPC1	0	1.59784	0.62	0.179	0	Epithelial	GIPC1
LARGE1	0	1.23312	0.611	0.17	0	Epithelial	LARGE1
DEPP1	0	2.3127	0.512	0.072	0	Epithelial	DEPP1
SEPTIN10	0	2.04282	0.577	0.137	0	Epithelial	SEPTIN10
APBB2	0	0.931964	0.587	0.147	0	Epithelial	APBB2
SLC4A4	0	3.48334	0.501	0.062	0	Epithelial	SLC4A4
SMAD5	0	1.88171	0.604	0.165	0	Epithelial	SMAD5
EGLN1	0	1.7166	0.687	0.249	0	Epithelial	EGLN1
TMEM205	0	1.81532	0.632	0.194	0	Epithelial	TMEM205
ZKSCAN1	0	1.50905	0.687	0.25	0	Epithelial	ZKSCAN1
DDAH1	0	2.4846	0.505	0.068	0	Epithelial	DDAH1
TMEM141	0	1.99552	0.631	0.194	0	Epithelial	TMEM141
CYB5A	0	1.9725	0.671	0.235	0	Epithelial	CYB5A
TCEAL9	0	1.20225	0.642	0.206	0	Epithelial	TCEAL9
NBEAL1	0	1.13693	0.773	0.337	0	Epithelial	NBEAL1
PRELID2	0	2.93132	0.509	0.073	0	Epithelial	PRELID2
EXT1	0	1.92968	0.877	0.441	0	Epithelial	EXT1
LTBR	0	2.10066	0.575	0.139	0	Epithelial	LTBR
YIPF3	0	1.34598	0.676	0.241	0	Epithelial	YIPF3
DUSP23	0	1.75327	0.638	0.203	0	Epithelial	DUSP23
BMPR1A	0	1.30103	0.573	0.138	0	Epithelial	BMPR1A
MTA3	0	1.78912	0.563	0.129	0	Epithelial	MTA3
MRTFB	0	1.32561	0.581	0.147	0	Epithelial	MRTFB
VEGFA	0	0.591095	0.677	0.244	0	Epithelial	VEGFA
TMED3	0	1.57946	0.639	0.206	0	Epithelial	TMED3
PLS3	0	1.34212	0.554	0.121	0	Epithelial	PLS3
SHC1	0	1.99	0.582	0.149	0	Epithelial	SHC1
WWP1	0	1.53054	0.731	0.3	0	Epithelial	WWP1
ANK3	0	0.589548	0.734	0.303	0	Epithelial	ANK3
CTNNA1	0	1.2362	0.831	0.4	0	Epithelial	CTNNA1
PIP5K1A	0	1.41659	0.715	0.285	0	Epithelial	PIP5K1A
LAMTOR2	0	1.54338	0.744	0.314	0	Epithelial	LAMTOR2
TMCO1	0	1.49777	0.822	0.392	0	Epithelial	TMCO1
TRIO	0	1.22112	0.804	0.375	0	Epithelial	TRIO
FAM114A1	0	1.61235	0.565	0.136	0	Epithelial	FAM114A1
LARP1B	0	1.41002	0.631	0.203	0	Epithelial	LARP1B
PLD1	0	1.74735	0.581	0.154	0	Epithelial	PLD1
SHB	0	1.75643	0.585	0.158	0	Epithelial	SHB
EXOC6B	0	1.17591	0.781	0.355	0	Epithelial	EXOC6B
LAMP2	0	1.29706	0.776	0.35	0	Epithelial	LAMP2
KDM5B	0	1.01971	0.73	0.304	0	Epithelial	KDM5B
IL1RAP	0	1.04705	0.651	0.226	0	Epithelial	IL1RAP
ADAM9	0	1.93486	0.716	0.291	0	Epithelial	ADAM9
ARHGAP21	0	1.31298	0.713	0.288	0	Epithelial	ARHGAP21
PHLDA3	0	2.34801	0.51	0.086	0	Epithelial	PHLDA3
WDFY3	0	1.15388	0.663	0.239	0	Epithelial	WDFY3
LPGAT1	0	1.25675	0.736	0.312	0	Epithelial	LPGAT1
GALNT3	0	1.87746	0.506	0.082	0	Epithelial	GALNT3
SLC39A1	0	1.81908	0.628	0.206	0	Epithelial	SLC39A1
GPC6	0	3.21923	0.521	0.099	0	Epithelial	GPC6
P4HB	0	1.74246	0.899	0.477	0	Epithelial	P4HB
CREB5	0	2.67313	0.613	0.191	0	Epithelial	CREB5
LYPLAL1	0	1.76295	0.593	0.171	0	Epithelial	LYPLAL1
SUN1	0	1.53735	0.585	0.163	0	Epithelial	SUN1
PDIA4	0	1.72604	0.651	0.231	0	Epithelial	PDIA4
POLR2I	0	1.2493	0.673	0.253	0	Epithelial	POLR2I
RRAS2	0	1.16108	0.616	0.196	0	Epithelial	RRAS2
SLC41A2	0	1.79974	0.577	0.157	0	Epithelial	SLC41A2
MRPL24	0	2.1144	0.542	0.123	0	Epithelial	MRPL24
MAP4K3	0	1.21354	0.783	0.364	0	Epithelial	MAP4K3
ITGA6	0	1.73553	0.562	0.143	0	Epithelial	ITGA6
CAV1	0	1.18159	0.543	0.124	0	Epithelial	CAV1
ST14	0	2.10227	0.554	0.135	0	Epithelial	ST14
PTPRM	0	1.52677	0.711	0.293	0	Epithelial	PTPRM
NDUFS2	0	1.56353	0.692	0.274	0	Epithelial	NDUFS2
SIL1	0	1.2428	0.686	0.269	0	Epithelial	SIL1
DCAF6	0	1.60201	0.746	0.329	0	Epithelial	DCAF6
LDLR	0	1.71435	0.602	0.185	0	Epithelial	LDLR
SIPA1L3	0	0.98214	0.703	0.286	0	Epithelial	SIPA1L3
MTX2	0	1.50753	0.575	0.158	0	Epithelial	MTX2
PLOD3	0	1.77124	0.573	0.156	0	Epithelial	PLOD3
MAGED1	0	1.12762	0.597	0.181	0	Epithelial	MAGED1
TMEM63A	0	2.06706	0.541	0.126	0	Epithelial	TMEM63A
KANSL1L	0	1.58271	0.623	0.208	0	Epithelial	KANSL1L
POGZ	0	1.08864	0.758	0.344	0	Epithelial	POGZ
ARHGEF11	0	2.27245	0.524	0.11	0	Epithelial	ARHGEF11
SCAMP3	0	1.58679	0.573	0.159	0	Epithelial	SCAMP3
IMMP2L	0	1.22533	0.813	0.399	0	Epithelial	IMMP2L
WASL	0	1.11949	0.633	0.22	0	Epithelial	WASL
CDK14	0	1.09892	0.726	0.313	0	Epithelial	CDK14
PDGFA	0	1.93037	0.516	0.104	0	Epithelial	PDGFA
NME1	0	1.53642	0.628	0.216	0	Epithelial	NME1
PHF14	0	0.98751	0.753	0.341	0	Epithelial	PHF14
CDC42BPB	0	1.6038	0.582	0.17	0	Epithelial	CDC42BPB
KIF21A	0	0.695437	0.619	0.208	0	Epithelial	KIF21A
TRAP1	0	1.76927	0.533	0.122	0	Epithelial	TRAP1
PSMD4	0	1.34174	0.731	0.32	0	Epithelial	PSMD4
CNPY2	0	1.20277	0.728	0.317	0	Epithelial	CNPY2
PGRMC1	0	1.51126	0.601	0.19	0	Epithelial	PGRMC1
KHDC4	0	1.10885	0.651	0.241	0	Epithelial	KHDC4
RASSF8	0	2.60463	0.52	0.11	0	Epithelial	RASSF8
POLR2H	0	1.32464	0.599	0.189	0	Epithelial	POLR2H
HSD17B11	0	1.88657	0.695	0.285	0	Epithelial	HSD17B11
SNRPE	0	1.44242	0.767	0.358	0	Epithelial	SNRPE
DOCK5	0	0.834703	0.664	0.255	0	Epithelial	DOCK5
MYO1C	0	1.58203	0.573	0.164	0	Epithelial	MYO1C
SLC40A1	0	1.32335	0.539	0.131	0	Epithelial	SLC40A1
PFKP	0	1.43926	0.62	0.212	0	Epithelial	PFKP
MVP	0	1.15667	0.679	0.271	0	Epithelial	MVP
SDHC	0	1.3631	0.691	0.283	0	Epithelial	SDHC
MPZL1	0	1.4272	0.591	0.183	0	Epithelial	MPZL1
CAMKMT	0	1.0577	0.726	0.318	0	Epithelial	CAMKMT
PRXL2A	0	1.95351	0.532	0.125	0	Epithelial	PRXL2A
USP6NL	0	1.54143	0.594	0.187	0	Epithelial	USP6NL
CTSH	0	1.30523	0.705	0.298	0	Epithelial	CTSH
DTNA	0	3.00229	0.523	0.117	0	Epithelial	DTNA
OCIAD2	0	1.03337	0.696	0.29	0	Epithelial	OCIAD2
PLOD2	0	2.11199	0.532	0.127	0	Epithelial	PLOD2
HOOK2	0	0.981964	0.631	0.226	0	Epithelial	HOOK2
NAXE	0	1.7213	0.579	0.174	0	Epithelial	NAXE
CAPN2	0	1.15963	0.731	0.327	0	Epithelial	CAPN2
TFG	0	1.13402	0.742	0.338	0	Epithelial	TFG
ZNF518A	0	1.43001	0.6	0.196	0	Epithelial	ZNF518A
ECHDC2	0	1.45702	0.573	0.169	0	Epithelial	ECHDC2
SMYD2	0	1.56794	0.55	0.147	0	Epithelial	SMYD2
DAPK1	0	1.12748	0.61	0.207	0	Epithelial	DAPK1
PPA1	0	1.07217	0.79	0.387	0	Epithelial	PPA1
TMEM147	0	1.27845	0.69	0.287	0	Epithelial	TMEM147
MICAL3	0	1.42709	0.57	0.167	0	Epithelial	MICAL3
PHLDB2	0	2.01742	0.526	0.124	0	Epithelial	PHLDB2
ASPH	0	2.02174	0.693	0.291	0	Epithelial	ASPH
SUMF2	0	1.03949	0.675	0.274	0	Epithelial	SUMF2
NDFIP2	0	0.966877	0.561	0.16	0	Epithelial	NDFIP2
MRPS21	0	1.31481	0.796	0.396	0	Epithelial	MRPS21
DYNC1I2	0	1.03449	0.731	0.331	0	Epithelial	DYNC1I2
PDCD5	0	1.05723	0.719	0.319	0	Epithelial	PDCD5
GMDS-DT	0	1.17382	0.648	0.249	0	Epithelial	GMDS-DT
CSNK2A1	0	0.901378	0.72	0.321	0	Epithelial	CSNK2A1
MTX1	0	1.85067	0.542	0.144	0	Epithelial	MTX1
ITPRID2	0	1.8939	0.583	0.185	0	Epithelial	ITPRID2
ALB	0	4.86969	0.573	0.175	0	Epithelial	ALB
DLG1	0	0.904775	0.791	0.394	0	Epithelial	DLG1
PSMB5	0	1.21299	0.657	0.26	0	Epithelial	PSMB5
PAFAH1B3	0	1.95068	0.501	0.104	0	Epithelial	PAFAH1B3
PTTG1IP	0	1.05413	0.747	0.35	0	Epithelial	PTTG1IP
IARS2	0	1.30307	0.582	0.185	0	Epithelial	IARS2
SCARB2	0	1.15262	0.692	0.295	0	Epithelial	SCARB2
INSIG2	0	1.47508	0.561	0.165	0	Epithelial	INSIG2
HACD2	0	1.43007	0.58	0.184	0	Epithelial	HACD2
GTF2I	0	1.19786	0.821	0.425	0	Epithelial	GTF2I
PCCA	0	1.46592	0.715	0.319	0	Epithelial	PCCA
MROH1	0	1.54024	0.55	0.155	0	Epithelial	MROH1
EPN2	0	1.25377	0.537	0.142	0	Epithelial	EPN2
ACACA	0	1.20674	0.607	0.212	0	Epithelial	ACACA
SRP9	0	1.2752	0.783	0.389	0	Epithelial	SRP9
PPP1R14B	0	1.08513	0.8	0.406	0	Epithelial	PPP1R14B
PRDX2	0	1.39445	0.754	0.36	0	Epithelial	PRDX2
MRPS35	0	1.53517	0.586	0.192	0	Epithelial	MRPS35
CARHSP1	0	1.00162	0.673	0.28	0	Epithelial	CARHSP1
RBCK1	0	1.16043	0.666	0.273	0	Epithelial	RBCK1
UQCRQ	0	1.38694	0.841	0.448	0	Epithelial	UQCRQ
CAPN1	0	1.36188	0.594	0.201	0	Epithelial	CAPN1
MYO1D	0	0.930226	0.722	0.329	0	Epithelial	MYO1D
SLC9A3R1	0	0.938214	0.595	0.202	0	Epithelial	SLC9A3R1
GOLPH3L	0	1.54545	0.514	0.122	0	Epithelial	GOLPH3L
MPC2	0	1.97906	0.784	0.392	0	Epithelial	MPC2
RAD9A	0	1.37903	0.547	0.155	0	Epithelial	RAD9A
TASP1	0	0.974721	0.606	0.214	0	Epithelial	TASP1
HIBADH	0	1.0676	0.59	0.198	0	Epithelial	HIBADH
TXNDC17	0	1.35391	0.731	0.339	0	Epithelial	TXNDC17
CSPP1	0	1.71244	0.682	0.291	0	Epithelial	CSPP1
VPS54	0	0.854047	0.642	0.251	0	Epithelial	VPS54
C1orf43	0	1.19511	0.788	0.398	0	Epithelial	C1orf43
TMEM106B	0	1.3291	0.553	0.163	0	Epithelial	TMEM106B
MIA2	0	0.918714	0.657	0.267	0	Epithelial	MIA2
KNOP1	0	1.87096	0.502	0.112	0	Epithelial	KNOP1
CXXC5	0	1.50672	0.567	0.177	0	Epithelial	CXXC5
PLEKHA1	0	1.13233	0.576	0.186	0	Epithelial	PLEKHA1
TSTA3	0	1.50451	0.558	0.169	0	Epithelial	TSTA3
UGDH	0	1.99635	0.524	0.136	0	Epithelial	UGDH
RPRD1A	0	1.2334	0.614	0.226	0	Epithelial	RPRD1A
NDUFAF6	0	1.57057	0.585	0.197	0	Epithelial	NDUFAF6
APH1A	0	1.22334	0.656	0.269	0	Epithelial	APH1A
NDUFB9	0	1.28049	0.766	0.379	0	Epithelial	NDUFB9
COX20	0	0.936581	0.73	0.344	0	Epithelial	COX20
SELENOS	0	0.983568	0.76	0.374	0	Epithelial	SELENOS
EI24	0	1.3719	0.568	0.182	0	Epithelial	EI24
BSG	0	1.08633	0.82	0.434	0	Epithelial	BSG
TMCC1	0	0.756495	0.669	0.284	0	Epithelial	TMCC1
SCMH1	0	0.943741	0.616	0.231	0	Epithelial	SCMH1
MGAT4B	0	1.82726	0.517	0.132	0	Epithelial	MGAT4B
UBE2E3	0	0.886751	0.692	0.307	0	Epithelial	UBE2E3
COPB2	0	0.982058	0.712	0.327	0	Epithelial	COPB2
PMVK	0	1.45471	0.613	0.229	0	Epithelial	PMVK
CCSER1	0	1.23197	0.525	0.141	0	Epithelial	CCSER1
MYDGF	0	1.15208	0.779	0.395	0	Epithelial	MYDGF
SLC35F5	0	0.989001	0.611	0.228	0	Epithelial	SLC35F5
C11orf49	0	0.879003	0.604	0.221	0	Epithelial	C11orf49
NDUFA7	0	1.02034	0.641	0.258	0	Epithelial	NDUFA7
COMT	0	1.03625	0.714	0.331	0	Epithelial	COMT
MZT2A	0	0.965288	0.797	0.415	0	Epithelial	MZT2A
CBR4	0	2.01846	0.529	0.147	0	Epithelial	CBR4
TMED9	0	1.14964	0.776	0.394	0	Epithelial	TMED9
L3MBTL4	0	1.91119	0.532	0.15	0	Epithelial	L3MBTL4
NCEH1	0	2.13676	0.579	0.197	0	Epithelial	NCEH1
SEC61A1	0	1.09309	0.638	0.257	0	Epithelial	SEC61A1
SMIM14	0	1.10111	0.601	0.22	0	Epithelial	SMIM14
METRN	0	1.74109	0.508	0.127	0	Epithelial	METRN
CD46	0	1.23949	0.815	0.434	0	Epithelial	CD46
NFIC	0	0.981456	0.679	0.299	0	Epithelial	NFIC
NOTCH2	0	0.964786	0.658	0.278	0	Epithelial	NOTCH2
NDUFS1	0	0.932006	0.621	0.241	0	Epithelial	NDUFS1
PDLIM5	0	0.702514	0.74	0.36	0	Epithelial	PDLIM5
KDELR2	0	0.915472	0.724	0.344	0	Epithelial	KDELR2
ABHD2	0	1.0881	0.637	0.257	0	Epithelial	ABHD2
NPEPPS	0	1.02771	0.759	0.379	0	Epithelial	NPEPPS
HEBP2	0	1.18971	0.678	0.299	0	Epithelial	HEBP2
STK39	0	1.44219	0.638	0.259	0	Epithelial	STK39
SEC11C	0	1.23287	0.676	0.298	0	Epithelial	SEC11C
SPTSSA	0	1.95304	0.564	0.186	0	Epithelial	SPTSSA
ETFA	0	0.856316	0.708	0.33	0	Epithelial	ETFA
PPP4R1	0	1.36047	0.581	0.203	0	Epithelial	PPP4R1
EPN1	0	1.2856	0.565	0.187	0	Epithelial	EPN1
BLZF1	0	1.2246	0.554	0.177	0	Epithelial	BLZF1
LMTK2	0	0.768996	0.561	0.184	0	Epithelial	LMTK2
KIFC3	0	1.36456	0.555	0.178	0	Epithelial	KIFC3
PSMB4	0	1.04855	0.75	0.373	0	Epithelial	PSMB4
RAB4A	0	1.36259	0.594	0.217	0	Epithelial	RAB4A
FAM135A	0	1.71342	0.544	0.167	0	Epithelial	FAM135A
VCL	0	1.18477	0.627	0.25	0	Epithelial	VCL
MRPL52	0	1.00023	0.692	0.315	0	Epithelial	MRPL52
HLCS	0	1.05068	0.553	0.177	0	Epithelial	HLCS
HSBP1	0	0.819125	0.754	0.378	0	Epithelial	HSBP1
NT5C	0	1.06635	0.589	0.213	0	Epithelial	NT5C
MGST2	0	1.21117	0.571	0.195	0	Epithelial	MGST2
ATP11A	0	1.19979	0.666	0.291	0	Epithelial	ATP11A
PHB	0	1.05889	0.676	0.301	0	Epithelial	PHB
YY1AP1	0	0.887727	0.632	0.257	0	Epithelial	YY1AP1
LMAN1	0	1.14691	0.726	0.351	0	Epithelial	LMAN1
PYGB	0	2.04436	0.504	0.129	0	Epithelial	PYGB
ID1	0	2.28855	0.519	0.144	0	Epithelial	ID1
TMEM208	0	1.02988	0.656	0.282	0	Epithelial	TMEM208
COA3	0	1.4245	0.556	0.182	0	Epithelial	COA3
RAI14	0	1.1299	0.501	0.127	0	Epithelial	RAI14
RDX	0	0.591593	0.736	0.362	0	Epithelial	RDX
DDRGK1	0	1.15608	0.608	0.234	0	Epithelial	DDRGK1
ARPC1A	0	0.836435	0.664	0.291	0	Epithelial	ARPC1A
ACP1	0	0.941176	0.654	0.281	0	Epithelial	ACP1
TIMM13	0	1.17869	0.637	0.264	0	Epithelial	TIMM13
NAV2	0	1.51721	0.501	0.129	0	Epithelial	NAV2
CHP1	0	1.18792	0.652	0.28	0	Epithelial	CHP1
PSENEN	0	1.20086	0.592	0.22	0	Epithelial	PSENEN
BCAP31	0	1.07699	0.768	0.396	0	Epithelial	BCAP31
EMC2	0	1.30321	0.566	0.194	0	Epithelial	EMC2
SMAD3	0	0.862911	0.708	0.336	0	Epithelial	SMAD3
HDLBP	0	0.808726	0.786	0.415	0	Epithelial	HDLBP
TSC22D1	0	0.75614	0.68	0.309	0	Epithelial	TSC22D1
SEPHS2	0	1.55993	0.562	0.191	0	Epithelial	SEPHS2
NDUFB7	0	0.972784	0.796	0.425	0	Epithelial	NDUFB7
SMG7	0	0.755286	0.645	0.274	0	Epithelial	SMG7
PDCD6	0	0.928848	0.746	0.375	0	Epithelial	PDCD6
ECH1	0	1.06206	0.712	0.341	0	Epithelial	ECH1
ETFB	0	1.24279	0.702	0.331	0	Epithelial	ETFB
CHTOP	0	1.03967	0.555	0.185	0	Epithelial	CHTOP
PTPN12	0	0.609688	0.74	0.37	0	Epithelial	PTPN12
OXR1	0	1.32589	0.623	0.253	0	Epithelial	OXR1
NENF	0	1.04794	0.665	0.296	0	Epithelial	NENF
EPRS	0	0.943532	0.651	0.282	0	Epithelial	EPRS
PPP2CB	0	0.928618	0.685	0.316	0	Epithelial	PPP2CB
ACADVL	0	1.19567	0.658	0.289	0	Epithelial	ACADVL
SMG5	0	0.895713	0.58	0.211	0	Epithelial	SMG5
DNAJB11	0	1.17025	0.644	0.275	0	Epithelial	DNAJB11
MINDY2	0	0.847971	0.617	0.248	0	Epithelial	MINDY2
ACOX1	0	1.43793	0.531	0.162	0	Epithelial	ACOX1
ACBD6	0	0.743195	0.688	0.319	0	Epithelial	ACBD6
ATP5F1C	0	1.20423	0.837	0.468	0	Epithelial	ATP5F1C
ERO1A	0	1.86541	0.701	0.332	0	Epithelial	ERO1A
CANX	0	1.06619	0.855	0.487	0	Epithelial	CANX
VPS41	0	0.889137	0.637	0.269	0	Epithelial	VPS41
CALU	0	0.743309	0.702	0.334	0	Epithelial	CALU
ORC4	0	0.895447	0.548	0.181	0	Epithelial	ORC4
MLF2	0	0.949231	0.653	0.286	0	Epithelial	MLF2
PRKCSH	0	0.965422	0.618	0.251	0	Epithelial	PRKCSH
DPM3	0	1.53809	0.556	0.19	0	Epithelial	DPM3
KRTCAP2	0	1.88316	0.907	0.541	0	Epithelial	KRTCAP2
EIF4G1	0	0.964526	0.642	0.276	0	Epithelial	EIF4G1
UGGT2	0	1.56	0.506	0.14	0	Epithelial	UGGT2
ISOC2	0	1.62128	0.509	0.143	0	Epithelial	ISOC2
ILF2	0	1.15594	0.705	0.339	0	Epithelial	ILF2
CCDC50	0	0.814109	0.63	0.265	0	Epithelial	CCDC50
PPP2R1A	0	0.939861	0.627	0.262	0	Epithelial	PPP2R1A
HM13	0	0.838001	0.759	0.394	0	Epithelial	HM13
DAP3	0	0.77001	0.699	0.334	0	Epithelial	DAP3
PFDN6	0	1.21767	0.539	0.175	0	Epithelial	PFDN6
MSRB2	0	1.40726	0.549	0.185	0	Epithelial	MSRB2
CNIH4	0	0.933296	0.643	0.279	0	Epithelial	CNIH4
DAP	0	0.879513	0.629	0.265	0	Epithelial	DAP
GPAA1	0	1.7077	0.522	0.158	0	Epithelial	GPAA1
MIEN1	0	0.983987	0.592	0.228	0	Epithelial	MIEN1
CHMP2A	0	0.794446	0.759	0.395	0	Epithelial	CHMP2A
NME7	0	0.938894	0.56	0.197	0	Epithelial	NME7
MIB1	0	0.625063	0.633	0.27	0	Epithelial	MIB1
SBF2	0	0.625286	0.801	0.439	0	Epithelial	SBF2
ERGIC3	0	1.00045	0.649	0.287	0	Epithelial	ERGIC3
SERPING1	0	1.09617	0.568	0.206	0	Epithelial	SERPING1
DAPK3	0	1.50306	0.503	0.141	0	Epithelial	DAPK3
CERS6	0	0.891603	0.655	0.294	0	Epithelial	CERS6
IER3IP1	0	0.921145	0.645	0.284	0	Epithelial	IER3IP1
PFDN2	0	1.06351	0.801	0.441	0	Epithelial	PFDN2
LMAN2	0	1.01913	0.761	0.401	0	Epithelial	LMAN2
CYP51A1	0	1.22428	0.603	0.243	0	Epithelial	CYP51A1
SSR3	0	0.870465	0.783	0.424	0	Epithelial	SSR3
MRPS24	0	0.946514	0.686	0.327	0	Epithelial	MRPS24
SYPL1	0	0.882876	0.666	0.307	0	Epithelial	SYPL1
ANXA11	0	1.18463	0.783	0.424	0	Epithelial	ANXA11
PAIP1	0	0.854168	0.606	0.247	0	Epithelial	PAIP1
AP1S1	0	1.42767	0.514	0.155	0	Epithelial	AP1S1
LGALS3	0	0.796582	0.869	0.51	0	Epithelial	LGALS3
SYNGR2	0	0.939408	0.639	0.28	0	Epithelial	SYNGR2
SUCO	0	0.75543	0.699	0.34	0	Epithelial	SUCO
NDUFS4	0	0.941087	0.677	0.319	0	Epithelial	NDUFS4
AGPAT2	0	1.35431	0.542	0.184	0	Epithelial	AGPAT2
ABCD3	0	1.10711	0.524	0.166	0	Epithelial	ABCD3
RPRD2	0	0.505164	0.703	0.345	0	Epithelial	RPRD2
MGST3	0	1.25329	0.843	0.485	0	Epithelial	MGST3
HMGCS1	0	2.2678	0.613	0.255	0	Epithelial	HMGCS1
ESF1	0	0.743128	0.616	0.258	0	Epithelial	ESF1
CEBPD	0	0.586035	0.7	0.342	0	Epithelial	CEBPD
SLC12A2	0	1.48008	0.659	0.302	0	Epithelial	SLC12A2
CBX3	0	0.758996	0.778	0.421	0	Epithelial	CBX3
CLIP2	0	1.23214	0.546	0.189	0	Epithelial	CLIP2
GPATCH2	0	0.825636	0.624	0.267	0	Epithelial	GPATCH2
VGLL4	0	0.595762	0.617	0.26	0	Epithelial	VGLL4
USP53	0	1.02245	0.61	0.253	0	Epithelial	USP53
DYNLRB1	0	0.802001	0.759	0.402	0	Epithelial	DYNLRB1
MRPS12	0	1.18595	0.554	0.198	0	Epithelial	MRPS12
EIF6	0	0.997513	0.658	0.302	0	Epithelial	EIF6
TMBIM1	0	1.18608	0.597	0.241	0	Epithelial	TMBIM1
MRPL13	0	1.15032	0.584	0.228	0	Epithelial	MRPL13
VEZT	0	0.793868	0.729	0.373	0	Epithelial	VEZT
CFDP1	0	0.636504	0.745	0.389	0	Epithelial	CFDP1
TMEM65	0	0.785467	0.645	0.29	0	Epithelial	TMEM65
REEP3	0	0.717081	0.675	0.32	0	Epithelial	REEP3
PDZD8	0	0.970282	0.646	0.291	0	Epithelial	PDZD8
SPOPL	0	0.910049	0.588	0.233	0	Epithelial	SPOPL
ITGAV	0	0.744851	0.734	0.379	0	Epithelial	ITGAV
NDUFB4	0	0.978668	0.833	0.478	0	Epithelial	NDUFB4
CLINT1	0	0.876027	0.761	0.406	0	Epithelial	CLINT1
MRPL51	0	0.833992	0.73	0.375	0	Epithelial	MRPL51
CPNE8	0	1.19784	0.566	0.211	0	Epithelial	CPNE8
PDIA6	0	1.13302	0.81	0.456	0	Epithelial	PDIA6
VKORC1L1	0	0.904987	0.543	0.189	0	Epithelial	VKORC1L1
ASL	0	1.06919	0.555	0.201	0	Epithelial	ASL
MDH2	0	0.948595	0.681	0.327	0	Epithelial	MDH2
TATDN1	0	1.20548	0.54	0.186	0	Epithelial	TATDN1
SNX27	0	0.834501	0.563	0.209	0	Epithelial	SNX27
NDUFB3	0	0.892617	0.699	0.345	0	Epithelial	NDUFB3
CCDC6	0	0.656993	0.631	0.277	0	Epithelial	CCDC6
SORBS1	0	1.54219	0.507	0.153	0	Epithelial	SORBS1
SLC39A6	0	1.43184	0.52	0.166	0	Epithelial	SLC39A6
MDM2	0	1.52504	0.65	0.297	0	Epithelial	MDM2
DPY30	0	0.756279	0.629	0.276	0	Epithelial	DPY30
ZNHIT1	0	0.834429	0.72	0.367	0	Epithelial	ZNHIT1
RBIS	0	0.981449	0.747	0.394	0	Epithelial	RBIS
CYC1	0	1.31429	0.593	0.24	0	Epithelial	CYC1
COPZ1	0	0.896756	0.609	0.256	0	Epithelial	COPZ1
CRIM1	0	0.587941	0.586	0.234	0	Epithelial	CRIM1
MRPL14	0	0.949626	0.604	0.252	0	Epithelial	MRPL14
BANF1	0	0.747084	0.726	0.374	0	Epithelial	BANF1
LINC01473	0	1.02417	0.526	0.175	0	Epithelial	LINC01473
CCT3	0	1.02985	0.82	0.469	0	Epithelial	CCT3
ATXN10	0	0.610558	0.711	0.36	0	Epithelial	ATXN10
LEPROT	0	0.703716	0.65	0.3	0	Epithelial	LEPROT
ATP5PD	0	0.82	0.812	0.462	0	Epithelial	ATP5PD
ATP1A1	0	1.6717	0.885	0.535	0	Epithelial	ATP1A1
ODR4	0	0.781337	0.593	0.243	0	Epithelial	ODR4
TMED2	0	0.945652	0.717	0.367	0	Epithelial	TMED2
TES	0	0.869336	0.677	0.328	0	Epithelial	TES
MFF	0	0.737757	0.629	0.28	0	Epithelial	MFF
GLO1	0	0.910067	0.582	0.233	0	Epithelial	GLO1
DYNC1LI2	0	0.698097	0.626	0.277	0	Epithelial	DYNC1LI2
MICOS13	0	0.864996	0.699	0.35	0	Epithelial	MICOS13
NAA20	0	0.864	0.615	0.266	0	Epithelial	NAA20
PAM16	0	1.01592	0.521	0.173	0	Epithelial	PAM16
ARL1	0	1.06441	0.552	0.205	0	Epithelial	ARL1
ACVR1	0	1.0628	0.527	0.18	0	Epithelial	ACVR1
RPN1	0	0.776545	0.686	0.339	0	Epithelial	RPN1
RAD50	0	0.871997	0.576	0.229	0	Epithelial	RAD50
FAM3C	0	0.831615	0.627	0.28	0	Epithelial	FAM3C
ROMO1	0	0.820842	0.724	0.377	0	Epithelial	ROMO1
ORMDL2	0	0.985925	0.553	0.207	0	Epithelial	ORMDL2
CISD3	0	1.1501	0.534	0.188	0	Epithelial	CISD3
SF3B4	0	1.17036	0.502	0.156	0	Epithelial	SF3B4
RCOR3	0	0.825054	0.551	0.206	0	Epithelial	RCOR3
UFC1	0	1.15088	0.78	0.435	0	Epithelial	UFC1
GOLPH3	0	0.691745	0.762	0.417	0	Epithelial	GOLPH3
ZNF706	0	0.929837	0.795	0.45	0	Epithelial	ZNF706
SEM1	0	0.867298	0.861	0.516	0	Epithelial	SEM1
SMARCA4	0	0.717165	0.602	0.257	0	Epithelial	SMARCA4
CHD7	0	0.759598	0.561	0.217	0	Epithelial	CHD7
YIF1A	0	1.17646	0.553	0.209	0	Epithelial	YIF1A
TSPAN3	0	1.72863	0.558	0.214	0	Epithelial	TSPAN3
AVL9	0	0.56434	0.604	0.26	0	Epithelial	AVL9
HAX1	0	1.16282	0.637	0.294	0	Epithelial	HAX1
LONP2	0	0.660642	0.669	0.326	0	Epithelial	LONP2
ATP5MF	0	0.85122	0.826	0.483	0	Epithelial	ATP5MF
WDR60	0	0.988411	0.527	0.185	0	Epithelial	WDR60
PRDX5	0	0.993852	0.808	0.466	0	Epithelial	PRDX5
SESTD1	0	0.617104	0.607	0.265	0	Epithelial	SESTD1
KIF13A	0	0.748518	0.571	0.229	0	Epithelial	KIF13A
XBP1	0	0.743501	0.734	0.392	0	Epithelial	XBP1
HDAC8	0	0.694218	0.593	0.251	0	Epithelial	HDAC8
HSPB1	0	1.22274	0.924	0.583	0	Epithelial	HSPB1
SDCCAG8	0	0.520504	0.68	0.339	0	Epithelial	SDCCAG8
PPME1	0	1.09971	0.527	0.186	0	Epithelial	PPME1
H2AFJ	0	0.854525	0.682	0.341	0	Epithelial	H2AFJ
SREBF2	0	0.700429	0.683	0.342	0	Epithelial	SREBF2
RHOB	0	1.12147	0.704	0.363	0	Epithelial	RHOB
RAPH1	0	0.699123	0.586	0.245	0	Epithelial	RAPH1
RYK	0	0.59086	0.602	0.261	0	Epithelial	RYK
TMEM258	0	0.938884	0.833	0.492	0	Epithelial	TMEM258
DCAF8	0	0.681648	0.593	0.253	0	Epithelial	DCAF8
RSRC1	0	0.542635	0.732	0.392	0	Epithelial	RSRC1
SAT2	0	1.11746	0.619	0.279	0	Epithelial	SAT2
PPDPF	0	1.34019	0.876	0.536	0	Epithelial	PPDPF
FAM162A	0	0.94989	0.646	0.307	0	Epithelial	FAM162A
TMEM14C	0	0.60589	0.688	0.349	0	Epithelial	TMEM14C
DNPH1	0	0.976657	0.591	0.252	0	Epithelial	DNPH1
METTL15	0	0.642691	0.583	0.244	0	Epithelial	METTL15
SPRED2	0	0.632626	0.555	0.217	0	Epithelial	SPRED2
MARCKSL1	0	0.72012	0.64	0.302	0	Epithelial	MARCKSL1
DOCK7	0	1.15094	0.513	0.175	0	Epithelial	DOCK7
SLC25A39	0	1.14926	0.539	0.201	0	Epithelial	SLC25A39
SINHCAF	0	0.646514	0.567	0.229	0	Epithelial	SINHCAF
STRN3	0	0.618334	0.705	0.367	0	Epithelial	STRN3
NAA38	0	0.679579	0.695	0.357	0	Epithelial	NAA38
EIF3B	0	0.701614	0.644	0.307	0	Epithelial	EIF3B
MICU1	0	0.679684	0.647	0.31	0	Epithelial	MICU1
SMIM26	0	0.702621	0.68	0.343	0	Epithelial	SMIM26
COX17	0	0.586474	0.727	0.39	0	Epithelial	COX17
IBTK	0	0.92423	0.573	0.236	0	Epithelial	IBTK
MLLT10	0	0.532145	0.683	0.347	0	Epithelial	MLLT10
COA4	0	1.00843	0.551	0.215	0	Epithelial	COA4
ZNF281	0	1.24032	0.519	0.183	0	Epithelial	ZNF281
ACBD3	0	0.744609	0.758	0.422	0	Epithelial	ACBD3
CLTB	0	1.23412	0.675	0.339	0	Epithelial	CLTB
AK3	0	0.789403	0.538	0.202	0	Epithelial	AK3
EEF1E1	0	1.09112	0.5	0.164	0	Epithelial	EEF1E1
SPIN1	0	0.751411	0.59	0.254	0	Epithelial	SPIN1
MRPL27	0	0.811081	0.569	0.233	0	Epithelial	MRPL27
CCDC47	0	0.622281	0.696	0.36	0	Epithelial	CCDC47
NDUFV3	0	0.927962	0.553	0.218	0	Epithelial	NDUFV3
ARNT	0	0.90518	0.52	0.185	0	Epithelial	ARNT
LRPPRC	0	0.613151	0.641	0.306	0	Epithelial	LRPPRC
COX5A	0	0.804431	0.777	0.442	0	Epithelial	COX5A
TAX1BP3	0	1.06961	0.521	0.186	0	Epithelial	TAX1BP3
SLC38A10	0	1.04727	0.524	0.189	0	Epithelial	SLC38A10
GPI	0	0.824198	0.653	0.318	0	Epithelial	GPI
EIF2AK1	0	0.786046	0.556	0.222	0	Epithelial	EIF2AK1
MRPS16	0	0.90698	0.561	0.227	0	Epithelial	MRPS16
RREB1	0	0.564159	0.648	0.314	0	Epithelial	RREB1
NDUFB10	0	0.792466	0.75	0.416	0	Epithelial	NDUFB10
CHCHD10	0	1.38085	0.743	0.409	0	Epithelial	CHCHD10
MRPS5	0	0.73179	0.564	0.23	0	Epithelial	MRPS5
TUBB	0	0.854406	0.729	0.395	0	Epithelial	TUBB
AC079781.5	0	0.607356	0.563	0.229	0	Epithelial	AC079781.5
CCT2	0	1.33019	0.737	0.403	0	Epithelial	CCT2
C18orf32	0	0.665631	0.73	0.396	0	Epithelial	C18orf32
JTB	0	1.18475	0.811	0.478	0	Epithelial	JTB
LAPTM4A	0	0.601207	0.795	0.462	0	Epithelial	LAPTM4A
FN1	0	1.42587	0.711	0.378	0	Epithelial	FN1
TNRC18	0	0.761447	0.599	0.266	0	Epithelial	TNRC18
PRKCA	0	0.980684	0.825	0.492	0	Epithelial	PRKCA
NCOA6	0	0.596635	0.564	0.231	0	Epithelial	NCOA6
ZMYND8	0	0.96318	0.592	0.259	0	Epithelial	ZMYND8
VDAC1	0	0.913803	0.807	0.475	0	Epithelial	VDAC1
CLPTM1	0	0.900655	0.555	0.223	0	Epithelial	CLPTM1
OLA1	0	0.660072	0.74	0.408	0	Epithelial	OLA1
DHX15	0	0.541169	0.656	0.324	0	Epithelial	DHX15
KRT10	0	0.892333	0.75	0.418	0	Epithelial	KRT10
TUG1	0	0.843778	0.526	0.194	0	Epithelial	TUG1
TRIOBP	0	1.01021	0.514	0.182	0	Epithelial	TRIOBP
NFE2L1	0	1.25864	0.501	0.169	0	Epithelial	NFE2L1
ANAPC11	0	0.701686	0.727	0.395	0	Epithelial	ANAPC11
RHOC	0	0.853259	0.671	0.34	0	Epithelial	RHOC
GALK2	0	0.907954	0.512	0.181	0	Epithelial	GALK2
RPN2	0	0.895474	0.757	0.426	0	Epithelial	RPN2
SEC22B	0	0.737936	0.595	0.264	0	Epithelial	SEC22B
POLR2J	0	0.585959	0.648	0.318	0	Epithelial	POLR2J
CDK19	0	0.595942	0.583	0.253	0	Epithelial	CDK19
METTL26	0	0.692084	0.604	0.274	0	Epithelial	METTL26
DDX52	0	0.700899	0.546	0.217	0	Epithelial	DDX52
TNRC6A	0	0.556228	0.762	0.433	0	Epithelial	TNRC6A
WDR45B	0	0.838108	0.627	0.298	0	Epithelial	WDR45B
CDK2AP2	0	0.758263	0.579	0.25	0	Epithelial	CDK2AP2
NGRN	0	0.688615	0.584	0.255	0	Epithelial	NGRN
PMM2	0	0.702589	0.595	0.266	0	Epithelial	PMM2
SERPINB6	0	0.809195	0.63	0.302	0	Epithelial	SERPINB6
MRPS26	0	1.06716	0.501	0.173	0	Epithelial	MRPS26
KCNQ1OT1	0	1.05145	0.566	0.238	0	Epithelial	KCNQ1OT1
NARS	0	0.752347	0.606	0.278	0	Epithelial	NARS
GORASP2	0	0.657573	0.558	0.231	0	Epithelial	GORASP2
COA6	0	1.05451	0.514	0.187	0	Epithelial	COA6
NDUFS6	0	0.911906	0.779	0.452	0	Epithelial	NDUFS6
GFPT1	0	0.62096	0.719	0.392	0	Epithelial	GFPT1
VKORC1	0	0.563025	0.662	0.336	0	Epithelial	VKORC1
DIS3L2	0	0.546854	0.578	0.252	0	Epithelial	DIS3L2
MRPS28	0	0.826983	0.566	0.24	0	Epithelial	MRPS28
PRDX3	0	0.952692	0.596	0.27	0	Epithelial	PRDX3
TCEAL4	0	0.698559	0.579	0.253	0	Epithelial	TCEAL4
ABI2	0	0.634033	0.562	0.237	0	Epithelial	ABI2
UQCC2	0	0.885184	0.555	0.23	0	Epithelial	UQCC2
HTATIP2	0	0.9951	0.52	0.195	0	Epithelial	HTATIP2
UHMK1	0	0.634241	0.6	0.275	0	Epithelial	UHMK1
AGFG1	0	0.658714	0.731	0.406	0	Epithelial	AGFG1
TMEM14B	0	0.546562	0.726	0.401	0	Epithelial	TMEM14B
LRP10	0	0.928583	0.57	0.245	0	Epithelial	LRP10
NF1	0	0.504857	0.799	0.475	0	Epithelial	NF1
TMEM87B	0	0.83537	0.526	0.202	0	Epithelial	TMEM87B
NUDCD3	0	0.660171	0.518	0.194	0	Epithelial	NUDCD3
CRLS1	0	0.928066	0.501	0.177	0	Epithelial	CRLS1
OSTC	0	0.611775	0.72	0.396	0	Epithelial	OSTC
ANXA2	0	1.61157	0.944	0.62	0	Epithelial	ANXA2
PGRMC2	0	0.765178	0.532	0.209	0	Epithelial	PGRMC2
NDUFC2	0	0.721218	0.794	0.471	0	Epithelial	NDUFC2
LIMA1	0	0.829405	0.547	0.224	0	Epithelial	LIMA1
CUTA	0	0.879851	0.762	0.439	0	Epithelial	CUTA
TMED10	0	0.724671	0.788	0.465	0	Epithelial	TMED10
JOSD2	0	0.98304	0.526	0.203	0	Epithelial	JOSD2
ATRN	0	0.763055	0.526	0.203	0	Epithelial	ATRN
WDR43	0	0.661355	0.585	0.262	0	Epithelial	WDR43
METTL5	0	0.813564	0.541	0.219	0	Epithelial	METTL5
PRKCI	0	0.575209	0.54	0.218	0	Epithelial	PRKCI
ITPA	0	0.773451	0.554	0.232	0	Epithelial	ITPA
LARP1	0	0.586563	0.648	0.326	0	Epithelial	LARP1
DDT	0	0.886706	0.742	0.42	0	Epithelial	DDT
SCP2	0	0.851011	0.709	0.387	0	Epithelial	SCP2
PLAAT3	0	1.3226	0.531	0.21	0	Epithelial	PLAAT3
ARHGEF18	0	1.04836	0.56	0.239	0	Epithelial	ARHGEF18
MRPL55	0	1.0318	0.51	0.189	0	Epithelial	MRPL55
NORAD	0	0.585865	0.619	0.298	0	Epithelial	NORAD
PNKD	0	0.825695	0.58	0.259	0	Epithelial	PNKD
NDUFA6	0	0.676795	0.688	0.367	0	Epithelial	NDUFA6
HADHB	0	0.564922	0.687	0.367	0	Epithelial	HADHB
SPATS2	0	0.704467	0.542	0.222	0	Epithelial	SPATS2
CHCHD5	0	0.968953	0.515	0.195	0	Epithelial	CHCHD5
CHD9	0	0.528099	0.754	0.434	0	Epithelial	CHD9
SEC61G	0	1.01701	0.844	0.524	0	Epithelial	SEC61G
TMEM256	0	0.75096	0.57	0.25	0	Epithelial	TMEM256
SMIM7	0	0.581791	0.6	0.28	0	Epithelial	SMIM7
MRPL3	0	0.763938	0.541	0.222	0	Epithelial	MRPL3
HCFC1R1	0	0.906175	0.53	0.211	0	Epithelial	HCFC1R1
FNTA	0	0.725054	0.631	0.312	0	Epithelial	FNTA
SLK	0	0.537572	0.627	0.308	0	Epithelial	SLK
ATP6V0A1	0	0.902816	0.5	0.181	0	Epithelial	ATP6V0A1
NUCKS1	0	1.17841	0.876	0.557	0	Epithelial	NUCKS1
TMEM41B	0	0.556486	0.566	0.247	0	Epithelial	TMEM41B
POLD4	0	0.732999	0.696	0.377	0	Epithelial	POLD4
LRRC59	0	0.875114	0.545	0.227	0	Epithelial	LRRC59
FRS2	0	1.07984	0.64	0.322	0	Epithelial	FRS2
MMP24OS	0	0.579151	0.609	0.291	0	Epithelial	MMP24OS
MRPS34	0	0.781652	0.589	0.271	0	Epithelial	MRPS34
AK2	0	0.775121	0.543	0.226	0	Epithelial	AK2
MRPL43	0	0.703183	0.557	0.24	0	Epithelial	MRPL43
LAMTOR5	0	0.744737	0.75	0.433	0	Epithelial	LAMTOR5
RPS6KC1	0	0.504916	0.602	0.285	0	Epithelial	RPS6KC1
SSR1	0	0.639633	0.639	0.322	0	Epithelial	SSR1
ATP5MD	0	1.09555	0.878	0.561	0	Epithelial	ATP5MD
PRDX6	0	0.884359	0.796	0.48	0	Epithelial	PRDX6
STX18	0	0.718051	0.543	0.227	0	Epithelial	STX18
TRIM56	0	0.600692	0.537	0.221	0	Epithelial	TRIM56
TUFM	0	0.711334	0.669	0.353	0	Epithelial	TUFM
PIN4	0	0.701528	0.522	0.206	0	Epithelial	PIN4
EVI5	0	0.716082	0.608	0.292	0	Epithelial	EVI5
SLC20A2	0	1.66966	0.626	0.31	0	Epithelial	SLC20A2
ZCRB1	0	0.606076	0.6	0.284	0	Epithelial	ZCRB1
MFSD10	0	0.872517	0.565	0.249	0	Epithelial	MFSD10
NHP2	0	0.827084	0.58	0.264	0	Epithelial	NHP2
DNAJC19	0	0.652599	0.548	0.233	0	Epithelial	DNAJC19
ATP5F1B	0	0.7912	0.802	0.487	0	Epithelial	ATP5F1B
TRAM1	0	1.2859	0.737	0.422	0	Epithelial	TRAM1
MTRNR2L8	0	0.807667	0.602	0.287	0	Epithelial	MTRNR2L8
FBL	0	0.604843	0.594	0.279	0	Epithelial	FBL
MPLKIP	0	0.88078	0.526	0.212	0	Epithelial	MPLKIP
UGCG	0	0.616842	0.678	0.364	0	Epithelial	UGCG
GMDS	0	1.32557	0.752	0.438	0	Epithelial	GMDS
LSM4	0	0.694844	0.62	0.306	0	Epithelial	LSM4
PUF60	0	0.876475	0.569	0.255	0	Epithelial	PUF60
PDAP1	0	0.536168	0.629	0.316	0	Epithelial	PDAP1
CHKA	0	0.691965	0.614	0.301	0	Epithelial	CHKA
IRF2BP2	0	0.553396	0.7	0.387	0	Epithelial	IRF2BP2
COPS5	0	0.82356	0.539	0.227	0	Epithelial	COPS5
CPSF6	0	0.906277	0.658	0.346	0	Epithelial	CPSF6
RPS19BP1	0	0.552198	0.663	0.351	0	Epithelial	RPS19BP1
ATRAID	0	0.57942	0.644	0.332	0	Epithelial	ATRAID
DAD1	0	0.798131	0.833	0.521	0	Epithelial	DAD1
SDF2L1	0	1.12944	0.566	0.254	0	Epithelial	SDF2L1
MDH1	0	0.627308	0.642	0.331	0	Epithelial	MDH1
RNF181	0	0.520347	0.636	0.325	0	Epithelial	RNF181
NBR1	0	0.710033	0.504	0.193	0	Epithelial	NBR1
ALKBH7	0	0.808537	0.634	0.323	0	Epithelial	ALKBH7
SNRPD3	0	0.58273	0.594	0.283	0	Epithelial	SNRPD3
CCT5	0	0.637091	0.704	0.393	0	Epithelial	CCT5
CYSTM1	0	0.919435	0.82	0.509	0	Epithelial	CYSTM1
TOB1	0	0.698218	0.655	0.345	0	Epithelial	TOB1
UBAP2L	0	0.530204	0.563	0.253	0	Epithelial	UBAP2L
ATP5ME	0	0.806424	0.821	0.511	0	Epithelial	ATP5ME
CPNE3	0	0.77874	0.556	0.247	0	Epithelial	CPNE3
DCTN2	0	0.699571	0.55	0.241	0	Epithelial	DCTN2
SRSF1	0	0.645287	0.53	0.221	0	Epithelial	SRSF1
DNAJC10	0	0.969751	0.507	0.198	0	Epithelial	DNAJC10
AIMP1	0	0.502337	0.609	0.3	0	Epithelial	AIMP1
TMED4	0	0.569616	0.596	0.287	0	Epithelial	TMED4
DECR1	0	0.682917	0.648	0.339	0	Epithelial	DECR1
SHARPIN	0	0.863204	0.502	0.193	0	Epithelial	SHARPIN
PTOV1	0	0.722963	0.505	0.196	0	Epithelial	PTOV1
GOLGA2	0	0.826591	0.501	0.193	0	Epithelial	GOLGA2
PMEPA1	0	1.22868	0.76	0.452	0	Epithelial	PMEPA1
NPLOC4	0	0.638359	0.588	0.28	0	Epithelial	NPLOC4
TSPO	0	0.661608	0.852	0.544	0	Epithelial	TSPO
FAF2	0	0.567084	0.534	0.227	0	Epithelial	FAF2
COX19	0	0.5437	0.521	0.214	0	Epithelial	COX19
FIS1	0	0.619208	0.734	0.427	0	Epithelial	FIS1
TBCK	0	0.54339	0.541	0.235	0	Epithelial	TBCK
MTCH2	0	0.617833	0.561	0.255	0	Epithelial	MTCH2
CEP95	0	0.548666	0.518	0.212	0	Epithelial	CEP95
DLGAP4	0	0.562916	0.56	0.254	0	Epithelial	DLGAP4
MRPL40	0	0.843244	0.516	0.21	0	Epithelial	MRPL40
MCTS1	0	0.652867	0.555	0.249	0	Epithelial	MCTS1
PHB2	0	0.689816	0.627	0.321	0	Epithelial	PHB2
ATP5MC3	0	0.908861	0.815	0.509	0	Epithelial	ATP5MC3
PPA2	0	0.537538	0.573	0.267	0	Epithelial	PPA2
UQCR10	0	0.617784	0.828	0.522	0	Epithelial	UQCR10
BROX	0	0.657097	0.519	0.214	0	Epithelial	BROX
TXN	0	0.679351	0.877	0.572	0	Epithelial	TXN
NUDT5	0	0.590945	0.554	0.249	0	Epithelial	NUDT5
GID8	0	0.61751	0.517	0.212	0	Epithelial	GID8
FOCAD	0	0.912042	0.507	0.202	0	Epithelial	FOCAD
RIOK3	0	0.620463	0.714	0.409	0	Epithelial	RIOK3
NDUFS7	0	0.659979	0.641	0.336	0	Epithelial	NDUFS7
LYPLA1	0	0.830397	0.575	0.27	0	Epithelial	LYPLA1
DHRS7	0	0.602025	0.698	0.393	0	Epithelial	DHRS7
SELENOW	0	0.728333	0.822	0.517	0	Epithelial	SELENOW
CCT8	0	0.52412	0.692	0.387	0	Epithelial	CCT8
ZMYM4	0	0.590233	0.551	0.247	0	Epithelial	ZMYM4
MCFD2	0	0.703698	0.547	0.243	0	Epithelial	MCFD2
POLR2K	0	0.648838	0.674	0.37	0	Epithelial	POLR2K
C20orf194	0	0.625859	0.562	0.258	0	Epithelial	C20orf194
NUCB2	0	0.670245	0.579	0.275	0	Epithelial	NUCB2
MPRIP	0	0.745157	0.579	0.275	0	Epithelial	MPRIP
SEC31A	0	0.644315	0.793	0.49	0	Epithelial	SEC31A
RPP21	0	0.520204	0.538	0.235	0	Epithelial	RPP21
TOMM6	0	0.605292	0.781	0.478	0	Epithelial	TOMM6
CAPNS1	0	0.570741	0.661	0.358	0	Epithelial	CAPNS1
TNFRSF10B	0	0.535492	0.585	0.282	0	Epithelial	TNFRSF10B
VPS28	0	0.883939	0.763	0.46	0	Epithelial	VPS28
COX7A2L	0	0.743276	0.696	0.393	0	Epithelial	COX7A2L
ADH5	0	0.693681	0.55	0.248	0	Epithelial	ADH5
HMGN3	0	0.84803	0.673	0.371	0	Epithelial	HMGN3
CCDC57	0	0.530155	0.523	0.221	0	Epithelial	CCDC57
HMGA1	0	0.954998	0.521	0.22	0	Epithelial	HMGA1
GRHPR	0	0.814624	0.521	0.22	0	Epithelial	GRHPR
SLC44A1	0	0.600999	0.525	0.224	0	Epithelial	SLC44A1
DGKH	0	0.509678	0.552	0.251	0	Epithelial	DGKH
DDX42	0	0.580114	0.528	0.227	0	Epithelial	DDX42
CSNK1E	0	0.5749	0.516	0.215	0	Epithelial	CSNK1E
POLR2J3	0	0.541571	0.601	0.3	0	Epithelial	POLR2J3
SSBP1	0	0.504312	0.755	0.454	0	Epithelial	SSBP1
TMEM123	0	0.574396	0.803	0.503	0	Epithelial	TMEM123
AP3D1	0	0.547449	0.561	0.261	0	Epithelial	AP3D1
EIF2S2	0	0.571635	0.787	0.487	0	Epithelial	EIF2S2
CCT6A	0	0.508157	0.713	0.413	0	Epithelial	CCT6A
NDUFS8	0	0.644858	0.628	0.328	0	Epithelial	NDUFS8
ANO6	0	0.719093	0.634	0.334	0	Epithelial	ANO6
APEX1	0	0.664477	0.584	0.284	0	Epithelial	APEX1
SF3B6	0	0.516107	0.77	0.471	0	Epithelial	SF3B6
MRPL34	0	0.669458	0.556	0.257	0	Epithelial	MRPL34
RAB11FIP1	0	1.63127	0.729	0.43	0	Epithelial	RAB11FIP1
TRAPPC9	0	0.503047	0.753	0.454	0	Epithelial	TRAPPC9
ATP5F1A	0	0.668722	0.69	0.392	0	Epithelial	ATP5F1A
TRAPPC2L	0	0.729219	0.526	0.229	0	Epithelial	TRAPPC2L
NUCB1	0	0.506126	0.648	0.351	0	Epithelial	NUCB1
FARP2	0	0.620841	0.539	0.243	0	Epithelial	FARP2
ENY2	0	0.622809	0.772	0.476	0	Epithelial	ENY2
RPS27L	0	0.790631	0.873	0.577	0	Epithelial	RPS27L
SNHG25	0	0.846291	0.513	0.217	0	Epithelial	SNHG25
ACAA2	0	0.924081	0.518	0.222	0	Epithelial	ACAA2
PFDN4	0	0.709036	0.508	0.212	0	Epithelial	PFDN4
PLP2	0	0.528884	0.708	0.412	0	Epithelial	PLP2
YWHAG	0	0.511087	0.692	0.396	0	Epithelial	YWHAG
ADI1	0	0.705022	0.543	0.248	0	Epithelial	ADI1
PLIN3	0	0.855927	0.515	0.22	0	Epithelial	PLIN3
ATP5PF	0	0.757171	0.824	0.529	0	Epithelial	ATP5PF
MZT2B	0	0.914152	0.867	0.573	0	Epithelial	MZT2B
BZW2	0	0.508076	0.586	0.292	0	Epithelial	BZW2
ATP5MC1	0	0.826978	0.608	0.314	0	Epithelial	ATP5MC1
GLRX3	0	0.636309	0.575	0.281	0	Epithelial	GLRX3
NDUFA1	0	0.68739	0.83	0.536	0	Epithelial	NDUFA1
NUTF2	0	0.666795	0.532	0.239	0	Epithelial	NUTF2
PHPT1	0	0.507592	0.695	0.402	0	Epithelial	PHPT1
UBE2V2	0	0.73189	0.529	0.237	0	Epithelial	UBE2V2
APPL2	0	0.615742	0.508	0.216	0	Epithelial	APPL2
STAU2	0	0.517722	0.577	0.285	0	Epithelial	STAU2
CMPK1	0	0.637435	0.68	0.389	0	Epithelial	CMPK1
ADIPOR1	0	0.633454	0.522	0.231	0	Epithelial	ADIPOR1
FAM91A1	0	0.556573	0.526	0.235	0	Epithelial	FAM91A1
ECHS1	0	0.872147	0.557	0.266	0	Epithelial	ECHS1
GADD45GIP1	0	0.54292	0.684	0.393	0	Epithelial	GADD45GIP1
HSP90B1	0	1.18612	0.909	0.619	0	Epithelial	HSP90B1
PIH1D1	0	0.627	0.501	0.211	0	Epithelial	PIH1D1
SNRPC	0	0.508821	0.579	0.289	0	Epithelial	SNRPC
PRMT1	0	0.522408	0.585	0.295	0	Epithelial	PRMT1
CLPTM1L	0	0.737053	0.502	0.213	0	Epithelial	CLPTM1L
OTUD6B-AS1	0	0.516335	0.5	0.211	0	Epithelial	OTUD6B-AS1
CD63	0	0.686605	0.935	0.646	0	Epithelial	CD63
NDUFAB1	0	0.612198	0.672	0.383	0	Epithelial	NDUFAB1
CNDP2	0	0.508235	0.529	0.24	0	Epithelial	CNDP2
ATP5PO	0	0.614086	0.761	0.472	0	Epithelial	ATP5PO
RPL22L1	0	0.64443	0.748	0.459	0	Epithelial	RPL22L1
NDUFB5	0	0.615309	0.615	0.326	0	Epithelial	NDUFB5
EIF5A	0	0.574036	0.741	0.452	0	Epithelial	EIF5A
ACTN4	0	0.743046	0.85	0.561	0	Epithelial	ACTN4
SSR2	0	1.20693	0.869	0.581	0	Epithelial	SSR2
EMC4	0	0.637543	0.527	0.239	0	Epithelial	EMC4
LSM5	0	0.604054	0.58	0.292	0	Epithelial	LSM5
STOML2	0	0.761518	0.505	0.218	0	Epithelial	STOML2
ATE1	0	0.828359	0.535	0.248	0	Epithelial	ATE1
VDAC3	0	0.673143	0.57	0.283	0	Epithelial	VDAC3
KIFAP3	0	0.576061	0.501	0.215	0	Epithelial	KIFAP3
NIFK	0	0.529498	0.529	0.243	0	Epithelial	NIFK
GTF2H5	0	0.615819	0.532	0.246	0	Epithelial	GTF2H5
NDUFS3	0	0.653085	0.521	0.235	0	Epithelial	NDUFS3
PKM	0	0.857069	0.815	0.529	0	Epithelial	PKM
TSNAX	0	0.545113	0.516	0.231	0	Epithelial	TSNAX
COX5B	0	0.93455	0.889	0.604	0	Epithelial	COX5B
XKR6	0	0.659135	0.525	0.24	0	Epithelial	XKR6
HSF1	0	0.564141	0.522	0.237	0	Epithelial	HSF1
VDAC2	0	0.616403	0.73	0.445	0	Epithelial	VDAC2
ANKRD10	0	0.566651	0.646	0.362	0	Epithelial	ANKRD10
AUP1	0	0.577217	0.561	0.278	0	Epithelial	AUP1
UQCRC1	0	0.636932	0.532	0.249	0	Epithelial	UQCRC1
AZIN1	0	0.717417	0.682	0.399	0	Epithelial	AZIN1
MRPL21	0	0.59093	0.514	0.231	0	Epithelial	MRPL21
NCOA7	0	0.87544	0.596	0.313	0	Epithelial	NCOA7
SAMD4A	0	0.747827	0.557	0.275	0	Epithelial	SAMD4A
NME2	0	1.20615	0.934	0.652	0	Epithelial	NME2
GPX4	0	0.904813	0.907	0.625	0	Epithelial	GPX4
NDUFA11	0	0.551708	0.784	0.502	0	Epithelial	NDUFA11
MLEC	0	0.576177	0.575	0.293	0	Epithelial	MLEC
PPP4C	0	0.586761	0.598	0.316	0	Epithelial	PPP4C
PSMC4	0	0.612854	0.566	0.284	0	Epithelial	PSMC4
TOMM20	0	0.905704	0.842	0.56	0	Epithelial	TOMM20
RAC1	0	0.632455	0.906	0.625	0	Epithelial	RAC1
ITGB1	0	1.3878	0.923	0.642	0	Epithelial	ITGB1
SNRPD2	0	0.510432	0.811	0.53	0	Epithelial	SNRPD2
CHMP2B	0	0.621634	0.582	0.301	0	Epithelial	CHMP2B
CHCHD1	0	0.537243	0.53	0.25	0	Epithelial	CHCHD1
PGLS	0	0.510888	0.613	0.333	0	Epithelial	PGLS
NAA10	0	0.635458	0.527	0.248	0	Epithelial	NAA10
ARF1	0	0.701986	0.867	0.589	0	Epithelial	ARF1
SUCLG1	0	0.53217	0.535	0.257	0	Epithelial	SUCLG1
EMC6	0	0.507687	0.517	0.239	0	Epithelial	EMC6
TXN2	0	0.591464	0.513	0.236	0	Epithelial	TXN2
TIMM17A	0	0.600086	0.53	0.254	0	Epithelial	TIMM17A
IRS2	0	0.788912	0.632	0.356	0	Epithelial	IRS2
PSMB2	0	0.571675	0.645	0.37	0	Epithelial	PSMB2
COX6B1	0	1.09044	0.92	0.645	0	Epithelial	COX6B1
TIMM8B	0	0.538003	0.565	0.29	0	Epithelial	TIMM8B
ERGIC2	0	0.585468	0.558	0.284	0	Epithelial	ERGIC2
CCNC	0	0.516438	0.521	0.247	0	Epithelial	CCNC
EIF4EBP1	0	1.3445	0.503	0.23	0	Epithelial	EIF4EBP1
SNHG14	0	1.081	0.604	0.331	0	Epithelial	SNHG14
TNFSF10	0	0.752259	0.505	0.233	0	Epithelial	TNFSF10
SEPTIN9	0	0.629171	0.741	0.469	0	Epithelial	SEPTIN9
SRI	0	0.623307	0.639	0.368	0	Epithelial	SRI
COX7B	0	0.700599	0.833	0.562	0	Epithelial	COX7B
PVT1	0	0.544518	0.63	0.36	0	Epithelial	PVT1
MRPS7	0	0.508175	0.509	0.239	0	Epithelial	MRPS7
FAM174C	0	0.505392	0.548	0.278	0	Epithelial	FAM174C
NDUFB11	0	0.541126	0.801	0.531	0	Epithelial	NDUFB11
THOC7	0	0.505604	0.548	0.279	0	Epithelial	THOC7
MCU	0	0.93801	0.659	0.39	0	Epithelial	MCU
ATP5F1D	0	0.793069	0.805	0.536	0	Epithelial	ATP5F1D
IDH2	0	0.602232	0.562	0.294	0	Epithelial	IDH2
TMBIM4	0	1.02356	0.76	0.492	0	Epithelial	TMBIM4
COX6A1	0	0.910355	0.891	0.625	0	Epithelial	COX6A1
GARS	0	0.536045	0.515	0.25	0	Epithelial	GARS
ELOB	0	0.968341	0.891	0.627	0	Epithelial	ELOB
NDUFAF8	0	0.5115	0.531	0.268	0	Epithelial	NDUFAF8
PSMD8	0	0.512687	0.748	0.487	0	Epithelial	PSMD8
PPCS	0	0.514586	0.513	0.254	0	Epithelial	PPCS
PLEC	0	0.555487	0.563	0.304	0	Epithelial	PLEC
SPCS2	0	0.50233	0.816	0.559	0	Epithelial	SPCS2
TMEM59	0	0.678566	0.838	0.582	0	Epithelial	TMEM59
SPCS1	0	0.514611	0.77	0.514	0	Epithelial	SPCS1
TP53BP2	0	0.570996	0.563	0.307	0	Epithelial	TP53BP2
PPIB	0	0.772564	0.882	0.627	0	Epithelial	PPIB
MANF	0	0.540968	0.55	0.299	0	Epithelial	MANF
DUT	0	0.522201	0.555	0.304	0	Epithelial	DUT
FUNDC2	0	0.555186	0.525	0.274	0	Epithelial	FUNDC2
COX6C	0	1.11338	0.896	0.648	0	Epithelial	COX6C
C12orf57	0	0.685394	0.746	0.499	0	Epithelial	C12orf57
NDRG1	0	1.32104	0.627	0.381	0	Epithelial	NDRG1
HOOK3	0	0.536848	0.7	0.456	0	Epithelial	HOOK3
CTSA	0	0.642225	0.57	0.326	0	Epithelial	CTSA
UBE2H	0	0.639207	0.814	0.573	0	Epithelial	UBE2H
PDIA3	0	0.843859	0.865	0.625	0	Epithelial	PDIA3
TAGLN2	0	0.974725	0.9	0.661	0	Epithelial	TAGLN2
HSPA5	0	0.783251	0.854	0.616	0	Epithelial	HSPA5
UQCR11	0	0.530978	0.849	0.617	0	Epithelial	UQCR11
CALR	0	0.751745	0.9	0.668	0	Epithelial	CALR
UQCRH	0	0.929649	0.861	0.63	0	Epithelial	UQCRH
MT-ATP8	0	0.657701	0.799	0.569	0	Epithelial	MT-ATP8
GAS5	0	0.980969	0.865	0.635	0	Epithelial	GAS5
SSR4	0	0.941743	0.898	0.671	0	Epithelial	SSR4
KRAS	0	1.10587	0.631	0.405	0	Epithelial	KRAS
JPT1	0	0.545141	0.705	0.481	0	Epithelial	JPT1
NDUFA13	0	0.645457	0.888	0.672	0	Epithelial	NDUFA13
S100A10	0	1.37626	0.962	0.75	0	Epithelial	S100A10
VMP1	0	0.581034	0.878	0.666	0	Epithelial	VMP1
DLEU1	0	0.742538	0.587	0.376	0	Epithelial	DLEU1
MT-ND4L	0	0.769422	0.882	0.671	0	Epithelial	MT-ND4L
EIF4A2	0	0.59571	0.861	0.652	0	Epithelial	EIF4A2
NDUFA4	0	0.789192	0.88	0.671	0	Epithelial	NDUFA4
SNHG29	0	1.06317	0.897	0.69	0	Epithelial	SNHG29
ATF3	0	0.746461	0.625	0.423	0	Epithelial	ATF3
MTDH	0	0.639604	0.863	0.663	0	Epithelial	MTDH
ASH1L	0	0.603785	0.874	0.68	0	Epithelial	ASH1L
EIF3E	0	0.682445	0.856	0.665	0	Epithelial	EIF3E
SNHG6	0	0.572454	0.803	0.617	0	Epithelial	SNHG6
PEBP1	0	0.583731	0.689	0.503	0	Epithelial	PEBP1
TKT	0	0.595153	0.547	0.362	0	Epithelial	TKT
S100A11	0	0.945781	0.974	0.796	0	Epithelial	S100A11
ZFAS1	0	0.777299	0.893	0.718	0	Epithelial	ZFAS1
TACC1	0	1.46269	0.691	0.521	0	Epithelial	TACC1
MIF	0	1.40935	0.974	0.81	0	Epithelial	MIF
ZBTB20	0	1.18261	0.896	0.754	0	Epithelial	ZBTB20
HINT1	0	0.686964	0.895	0.754	0	Epithelial	HINT1
LDHA	0	0.512357	0.863	0.723	0	Epithelial	LDHA
UQCRB	0	0.741799	0.92	0.781	0	Epithelial	UQCRB
MYL12B	0	0.650253	0.92	0.783	0	Epithelial	MYL12B
COX7C	0	0.5842	0.909	0.773	0	Epithelial	COX7C
GSTP1	0	1.02036	0.677	0.546	0	Epithelial	GSTP1
PPIA	0	0.700978	0.948	0.819	0	Epithelial	PPIA
RPS17	0	0.5173	0.936	0.808	0	Epithelial	RPS17
COX4I1	0	0.530273	0.923	0.795	0	Epithelial	COX4I1
S100A6	0	2.35167	0.985	0.859	0	Epithelial	S100A6
GAPDH	0	0.809565	0.979	0.879	0	Epithelial	GAPDH
ACTG1	0	0.80447	0.974	0.874	0	Epithelial	ACTG1
RPLP0	0	0.585915	0.971	0.882	0	Epithelial	RPLP0
RPL7	0	0.752285	0.956	0.901	0	Epithelial	RPL7
RPL37A	0	0.567932	0.983	0.942	0	Epithelial	RPL37A
RPL8	0	1.04464	0.983	0.947	0	Epithelial	RPL8
MT-ND5	0	0.539787	0.952	0.919	0	Epithelial	MT-ND5
RPL37	0	0.540617	0.988	0.96	0	Epithelial	RPL37
TMSB10	0	0.781571	0.992	0.973	0	Epithelial	TMSB10
MT-ND2	0	0.506922	0.978	0.973	0	Epithelial	MT-ND2
MT-ND1	0	0.52619	0.982	0.979	0	Epithelial	MT-ND1
MT-CO3	0	0.756435	0.995	0.992	0	Epithelial	MT-CO3
MT-CYB	0	0.534228	0.985	0.982	0	Epithelial	MT-CYB
MT-ND4	0	0.867757	0.989	0.987	0	Epithelial	MT-ND4
MT-CO1	0	0.81104	0.992	0.991	0	Epithelial	MT-CO1
MT-CO2	0	0.729903	0.991	0.992	0	Epithelial	MT-CO2
FCER1G	0	5.26317	0.891	0.077	0	Myeloid	FCER1G
TYROBP	0	4.93693	0.913	0.117	0	Myeloid	TYROBP
AIF1	0	5.62087	0.823	0.053	0	Myeloid	AIF1
IFI30	0	5.39527	0.859	0.167	0	Myeloid	IFI30
FCGR2A	0	6.08536	0.718	0.032	0	Myeloid	FCGR2A
LST1	0	4.67907	0.731	0.057	0	Myeloid	LST1
PLXDC21	0	4.12051	0.798	0.144	0	Myeloid	PLXDC2
SPI1	0	5.57802	0.673	0.023	0	Myeloid	SPI1
ITGAX	0	5.94052	0.674	0.028	0	Myeloid	ITGAX
SLC8A1	0	5.37884	0.7	0.061	0	Myeloid	SLC8A1
MS4A7	0	6.14384	0.656	0.021	0	Myeloid	MS4A7
CD86	0	5.94168	0.651	0.019	0	Myeloid	CD86
CD14	0	5.896	0.67	0.041	0	Myeloid	CD14
PLEK	0	4.42022	0.685	0.059	0	Myeloid	PLEK
CYBB	0	5.2365	0.654	0.032	0	Myeloid	CYBB
CD68	0	4.96538	0.757	0.14	0	Myeloid	CD68
DOCK41	0	4.42164	0.883	0.27	0	Myeloid	DOCK4
OLR1	0	6.7335	0.631	0.018	0	Myeloid	OLR1
PLAUR	0	4.10201	0.867	0.255	0	Myeloid	PLAUR
FCGR3A	0	5.1693	0.643	0.037	0	Myeloid	FCGR3A
MCTP11	0	3.06196	0.685	0.08	0	Myeloid	MCTP1
MSR1	0	5.82138	0.636	0.032	0	Myeloid	MSR1
MS4A6A	0	5.727	0.627	0.023	0	Myeloid	MS4A6A
IGSF6	0	5.7331	0.624	0.028	0	Myeloid	IGSF6
BCL2A1	0	4.68885	0.675	0.083	0	Myeloid	BCL2A1
PHACTR11	0	4.13934	0.685	0.096	0	Myeloid	PHACTR1
LYZ	0	3.48858	0.789	0.203	0	Myeloid	LYZ
C5AR1	0	5.45244	0.662	0.076	0	Myeloid	C5AR1
C1QA	0	6.12851	0.639	0.053	0	Myeloid	C1QA
C1QC	0	6.30787	0.616	0.03	0	Myeloid	C1QC
CLEC7A	0	5.43077	0.6	0.02	0	Myeloid	CLEC7A
C1orf162	0	3.85459	0.638	0.062	0	Myeloid	C1orf162
SLC11A1	0	6.14816	0.61	0.038	0	Myeloid	SLC11A1
GPNMB	0	5.46411	0.641	0.074	0	Myeloid	GPNMB
HLA-DQA1	0	3.80992	0.697	0.134	0	Myeloid	HLA-DQA1
ALOX5AP	0	3.26853	0.78	0.218	0	Myeloid	ALOX5AP
NCF2	0	4.78386	0.61	0.051	0	Myeloid	NCF2
C1QB	0	6.14785	0.612	0.054	0	Myeloid	C1QB
EPB41L3	0	5.34057	0.582	0.024	0	Myeloid	EPB41L3
CSF2RA	0	6.0391	0.581	0.025	0	Myeloid	CSF2RA
CD83	0	2.82982	0.801	0.246	0	Myeloid	CD83
HLA-DQB1	0	3.67346	0.743	0.189	0	Myeloid	HLA-DQB1
FPR3	0	6.60774	0.557	0.011	0	Myeloid	FPR3
CPVL	0	5.37336	0.578	0.033	0	Myeloid	CPVL
HLA-DMB	0	3.78348	0.624	0.083	0	Myeloid	HLA-DMB
HLA-DRA	0	4.14969	0.876	0.335	0	Myeloid	HLA-DRA
PILRA	0	4.81266	0.59	0.05	0	Myeloid	PILRA
RAB311	0	3.15143	0.698	0.16	0	Myeloid	RAB31
ABCA1	0	3.90265	0.754	0.217	0	Myeloid	ABCA1
C15orf48	0	3.71094	0.73	0.194	0	Myeloid	C15orf48
LAPTM5	0	2.74186	0.896	0.361	0	Myeloid	LAPTM5
APOC1	0	4.57188	0.733	0.199	0	Myeloid	APOC1
MNDA	0	5.2456	0.553	0.021	0	Myeloid	MNDA
SGK1	0	3.64483	0.733	0.201	0	Myeloid	SGK1
G0S2	0	5.8903	0.634	0.103	0	Myeloid	G0S2
HCK	0	6.12974	0.538	0.014	0	Myeloid	HCK
MAFB	0	4.21851	0.597	0.074	0	Myeloid	MAFB
BASP1	0	3.71735	0.653	0.131	0	Myeloid	BASP1
ITGB2	0	2.71873	0.706	0.184	0	Myeloid	ITGB2
LCP2	0	2.5435	0.729	0.208	0	Myeloid	LCP2
MS4A4A	0	6.06395	0.53	0.012	0	Myeloid	MS4A4A
CSF1R	0	4.98926	0.544	0.029	0	Myeloid	CSF1R
LUCAT1	0	4.8581	0.601	0.087	0	Myeloid	LUCAT1
TBXAS1	0	3.15402	0.611	0.098	0	Myeloid	TBXAS1
FGL2	0	4.17841	0.561	0.051	0	Myeloid	FGL2
FPR1	0	6.63516	0.519	0.01	0	Myeloid	FPR1
CD163	0	6.49504	0.518	0.01	0	Myeloid	CD163
CALHM6	0	4.80349	0.543	0.036	0	Myeloid	CALHM6
SLC16A10	0	5.51913	0.563	0.06	0	Myeloid	SLC16A10
HLA-DPA1	0	3.87041	0.798	0.297	0	Myeloid	HLA-DPA1
CSF3R	0	6.2168	0.514	0.014	0	Myeloid	CSF3R
IRAK3	0	4.09912	0.601	0.103	0	Myeloid	IRAK3
LAIR1	0	3.94172	0.533	0.036	0	Myeloid	LAIR1
TLR2	0	5.52728	0.531	0.034	0	Myeloid	TLR2
CTSS	0	3.36241	0.82	0.323	0	Myeloid	CTSS
TFEC	0	5.10655	0.511	0.015	0	Myeloid	TFEC
TREM2	0	6.30963	0.505	0.01	0	Myeloid	TREM2
CXCL16	0	3.30086	0.627	0.133	0	Myeloid	CXCL16
BCAT1	0	3.15525	0.556	0.063	0	Myeloid	BCAT1
IL1B	0	6.484	0.537	0.045	0	Myeloid	IL1B
CAPG	0	3.05505	0.755	0.263	0	Myeloid	CAPG
LY86	0	3.83299	0.522	0.03	0	Myeloid	LY86
HMOX1	0	3.85269	0.591	0.099	0	Myeloid	HMOX1
S100A9	0	3.27018	0.617	0.129	0	Myeloid	S100A9
HLA-DMA	0	3.26113	0.704	0.216	0	Myeloid	HLA-DMA
LY96	0	3.11896	0.603	0.117	0	Myeloid	LY96
EMILIN2	0	3.62743	0.553	0.068	0	Myeloid	EMILIN2
KCTD12	0	3.50179	0.556	0.073	0	Myeloid	KCTD12
APOE	0	3.72013	0.784	0.302	0	Myeloid	APOE
RNASE6	0	4.81479	0.503	0.021	0	Myeloid	RNASE6
MPP1	0	4.13914	0.539	0.058	0	Myeloid	MPP1
HLA-DRB1	0	3.59099	0.814	0.333	0	Myeloid	HLA-DRB1
KYNU	0	3.14556	0.695	0.215	0	Myeloid	KYNU
FAM49A	0	2.70576	0.587	0.111	0	Myeloid	FAM49A
CCL3	0	4.56722	0.553	0.078	0	Myeloid	CCL3
ADAP2	0	3.94456	0.524	0.053	0	Myeloid	ADAP2
CXCL8	0	4.79299	0.732	0.262	0	Myeloid	CXCL8
GLUL	0	3.41698	0.829	0.363	0	Myeloid	GLUL
GK	0	2.86616	0.662	0.197	0	Myeloid	GK
AC020656.1	0	4.08809	0.527	0.063	0	Myeloid	AC020656.1
ASAH1	0	3.27861	0.818	0.355	0	Myeloid	ASAH1
SLC43A2	0	3.93101	0.547	0.085	0	Myeloid	SLC43A2
PIK3R5	0	2.02867	0.665	0.204	0	Myeloid	PIK3R5
LYN	0	1.91313	0.765	0.304	0	Myeloid	LYN
HAVCR2	0	2.38441	0.567	0.106	0	Myeloid	HAVCR2
NPL	0	3.85405	0.532	0.074	0	Myeloid	NPL
THEMIS2	0	3.7639	0.501	0.045	0	Myeloid	THEMIS2
TNFSF13B	0	2.74783	0.574	0.119	0	Myeloid	TNFSF13B
DMXL2	0	4.24335	0.597	0.143	0	Myeloid	DMXL2
AL078604.4	0	4.6257	0.629	0.176	0	Myeloid	AL078604.4
OGFRL1	0	3.11468	0.607	0.155	0	Myeloid	OGFRL1
HLA-DPB1	0	3.55871	0.794	0.347	0	Myeloid	HLA-DPB1
GAB2	0	2.47654	0.751	0.307	0	Myeloid	GAB2
PPIF	0	3.59649	0.597	0.157	0	Myeloid	PPIF
TGFBI1	0	2.40683	0.649	0.211	0	Myeloid	TGFBI
MGAT1	0	3.13894	0.735	0.297	0	Myeloid	MGAT1
DSE	0	2.59615	0.668	0.232	0	Myeloid	DSE
ZEB2	0	1.44856	0.78	0.345	0	Myeloid	ZEB2
STX11	0	2.38768	0.571	0.136	0	Myeloid	STX11
PLXNC1	0	2.68573	0.528	0.094	0	Myeloid	PLXNC1
CD531	0	1.1971	0.771	0.337	0	Myeloid	CD53
C9orf72	0	2.85915	0.622	0.188	0	Myeloid	C9orf72
RAB20	0	3.34597	0.598	0.165	0	Myeloid	RAB20
ARRB2	0	2.31361	0.57	0.137	0	Myeloid	ARRB2
RBM47	0	2.70566	0.763	0.333	0	Myeloid	RBM47
CD84	0	2.36373	0.513	0.084	0	Myeloid	CD84
ALOX5	0	2.62559	0.568	0.14	0	Myeloid	ALOX5
ATP6V1B2	0	2.91661	0.579	0.156	0	Myeloid	ATP6V1B2
MFSD1	0	3.01416	0.616	0.196	0	Myeloid	MFSD1
FCGRT1	0	2.95918	0.733	0.316	0	Myeloid	FCGRT
GNB42	0	2.82728	0.54	0.125	0	Myeloid	GNB4
AP1S21	0	2.49163	0.598	0.183	0	Myeloid	AP1S2
SIRPA	0	3.1931	0.546	0.132	0	Myeloid	SIRPA
CD109	0	3.64791	0.535	0.123	0	Myeloid	CD109
SH3BP51	0	2.49188	0.602	0.191	0	Myeloid	SH3BP5
SYK	0	2.7332	0.543	0.133	0	Myeloid	SYK
RGS10	0	1.96683	0.685	0.275	0	Myeloid	RGS10
CD4	0	1.77849	0.534	0.124	0	Myeloid	CD4
PPT1	0	2.54317	0.63	0.222	0	Myeloid	PPT1
CCDC88A	0	2.29724	0.645	0.241	0	Myeloid	CCDC88A
RNF130	0	2.34588	0.77	0.37	0	Myeloid	RNF130
ACP5	0	3.4502	0.506	0.106	0	Myeloid	ACP5
ICAM11	0	2.44607	0.604	0.205	0	Myeloid	ICAM1
HLA-DRB5	0	3.53938	0.62	0.222	0	Myeloid	HLA-DRB5
CD92	0	2.12852	0.683	0.286	0	Myeloid	CD9
SRGN1	0	1.93312	0.956	0.559	0	Myeloid	SRGN
KLF41	0	2.64192	0.611	0.215	0	Myeloid	KLF4
LSP1	0	1.56625	0.643	0.247	0	Myeloid	LSP1
NINJ1	0	2.28922	0.645	0.25	0	Myeloid	NINJ1
NPC2	0	3.12806	0.822	0.427	0	Myeloid	NPC2
GPR183	0	1.97808	0.625	0.231	0	Myeloid	GPR183
TNFRSF1B1	0	1.39865	0.682	0.293	0	Myeloid	TNFRSF1B
EVI2B	0	1.42895	0.611	0.226	0	Myeloid	EVI2B
ACSL1	0	2.65083	0.573	0.191	0	Myeloid	ACSL1
RGS11	0	1.48969	0.683	0.302	0	Myeloid	RGS1
FABP51	0	2.09776	0.654	0.274	0	Myeloid	FABP5
FERMT3	0	1.81635	0.503	0.126	0	Myeloid	FERMT3
NCKAP1L	0	1.38861	0.504	0.129	0	Myeloid	NCKAP1L
RNASET2	0	2.14569	0.771	0.397	0	Myeloid	RNASET2
IL6R	0	2.66955	0.548	0.176	0	Myeloid	IL6R
GLIPR2	0	1.83655	0.53	0.159	0	Myeloid	GLIPR2
EMP3	0	1.53887	0.764	0.393	0	Myeloid	EMP3
FMN1	0	2.96508	0.561	0.191	0	Myeloid	FMN1
SH2B31	0	1.95046	0.541	0.171	0	Myeloid	SH2B3
LCP11	0	1.03124	0.768	0.399	0	Myeloid	LCP1
SNX10	0	2.17977	0.607	0.239	0	Myeloid	SNX10
MEF2C2	0	1.04297	0.513	0.146	0	Myeloid	MEF2C
LGMN	0	3.30128	0.646	0.279	0	Myeloid	LGMN
TPP1	0	2.19509	0.623	0.257	0	Myeloid	TPP1
ARHGAP18	0	2.05678	0.687	0.323	0	Myeloid	ARHGAP18
GRN	0	2.63656	0.779	0.415	0	Myeloid	GRN
CTSL	0	3.45999	0.697	0.333	0	Myeloid	CTSL
CTSZ	0	3.29474	0.772	0.41	0	Myeloid	CTSZ
DOCK21	0	0.79713	0.664	0.303	0	Myeloid	DOCK2
RASGEF1B	0	2.04252	0.704	0.344	0	Myeloid	RASGEF1B
CD74	0	3.10282	0.858	0.498	0	Myeloid	CD74
SAMHD1	0	1.36504	0.621	0.261	0	Myeloid	SAMHD1
MYO1F	0	1.19394	0.545	0.186	0	Myeloid	MYO1F
LRMDA2	0	1.85301	0.738	0.381	0	Myeloid	LRMDA
HCLS1	0	1.16654	0.63	0.274	0	Myeloid	HCLS1
RILPL2	0	1.6701	0.634	0.282	0	Myeloid	RILPL2
BMP2K	0	2.04348	0.6	0.248	0	Myeloid	BMP2K
LHFPL2	0	2.42863	0.516	0.164	0	Myeloid	LHFPL2
MANBA	0	2.3445	0.68	0.33	0	Myeloid	MANBA
PLIN2	0	2.73074	0.732	0.383	0	Myeloid	PLIN2
TMEM176B	0	1.49136	0.553	0.206	0	Myeloid	TMEM176B
DAB21	0	2.53116	0.548	0.204	0	Myeloid	DAB2
HEXB	0	2.00908	0.638	0.296	0	Myeloid	HEXB
TYMP	0	2.42853	0.766	0.424	0	Myeloid	TYMP
MAP3K8	0	2.16157	0.716	0.374	0	Myeloid	MAP3K8
RIN3	0	1.27826	0.534	0.194	0	Myeloid	RIN3
FYB11	0	0.525242	0.688	0.348	0	Myeloid	FYB1
MARCKS2	0	1.92445	0.743	0.404	0	Myeloid	MARCKS
TNFAIP2	0	2.4985	0.508	0.169	0	Myeloid	TNFAIP2
NR4A3	0	1.75132	0.622	0.284	0	Myeloid	NR4A3
LGALS9	0	2.02708	0.502	0.164	0	Myeloid	LGALS9
CREG1	0	2.31603	0.633	0.296	0	Myeloid	CREG1
MXD1	0	2.45471	0.654	0.317	0	Myeloid	MXD1
TIMP21	0	1.82155	0.696	0.359	0	Myeloid	TIMP2
CD371	0	0.521143	0.641	0.306	0	Myeloid	CD37
COTL1	0	1.59724	0.762	0.428	0	Myeloid	COTL1
LIPA	0	2.85174	0.554	0.221	0	Myeloid	LIPA
BNIP3L	0	1.99422	0.718	0.385	0	Myeloid	BNIP3L
ABR	0	2.03769	0.675	0.344	0	Myeloid	ABR
GPSM3	0	1.04057	0.557	0.227	0	Myeloid	GPSM3
A2M2	0	1.13587	0.53	0.2	0	Myeloid	A2M
IFNGR1	0	1.79232	0.689	0.359	0	Myeloid	IFNGR1
GMFG1	0	0.883614	0.68	0.351	0	Myeloid	GMFG
PYCARD	0	1.81112	0.644	0.315	0	Myeloid	PYCARD
CEBPB	0	2.23194	0.842	0.514	0	Myeloid	CEBPB
CTSB	0	3.53339	0.817	0.491	0	Myeloid	CTSB
LACTB	0	1.95823	0.553	0.228	0	Myeloid	LACTB
FNIP2	0	2.79876	0.664	0.339	0	Myeloid	FNIP2
SLC16A3	0	1.53832	0.646	0.321	0	Myeloid	SLC16A3
SAMSN11	0	0.950141	0.739	0.414	0	Myeloid	SAMSN1
CST31	0	2.24895	0.837	0.514	0	Myeloid	CST3
GNS	0	2.01147	0.586	0.267	0	Myeloid	GNS
EFHD2	0	1.42897	0.693	0.375	0	Myeloid	EFHD2
ZNF267	0	1.76976	0.613	0.296	0	Myeloid	ZNF267
CTSH1	0	1.12625	0.682	0.368	0	Myeloid	CTSH
LRP11	0	1.71511	0.507	0.193	0	Myeloid	LRP1
GLA	0	1.85389	0.537	0.224	0	Myeloid	GLA
SOD2	0	3.14605	0.908	0.597	0	Myeloid	SOD2
RGS2	0	1.68812	0.694	0.383	0	Myeloid	RGS2
BRI3	0	1.97506	0.859	0.548	0	Myeloid	BRI3
BID	0	2.05309	0.554	0.245	0	Myeloid	BID
IER3	0	1.81658	0.76	0.451	0	Myeloid	IER3
METRNL	0	1.0031	0.634	0.331	0	Myeloid	METRNL
ALDH2	0	1.58186	0.553	0.251	0	Myeloid	ALDH2
MAN2B1	0	1.72767	0.532	0.23	0	Myeloid	MAN2B1
PREX1	0	0.700229	0.562	0.26	0	Myeloid	PREX1
PRKAG2	0	1.71072	0.597	0.296	0	Myeloid	PRKAG2
DENND5A1	0	2.53636	0.637	0.336	0	Myeloid	DENND5A
CCL4	0	1.44747	0.504	0.203	0	Myeloid	CCL4
RAPGEF11	0	1.84647	0.796	0.497	0	Myeloid	RAPGEF1
PIK3AP1	0	1.58114	0.529	0.231	0	Myeloid	PIK3AP1
CEP1701	0	1.70789	0.635	0.337	0	Myeloid	CEP170
ZFYVE16	0	2.26918	0.629	0.331	0	Myeloid	ZFYVE16
GPR137B	0	1.89071	0.54	0.243	0	Myeloid	GPR137B
IFNGR2	0	1.82524	0.647	0.351	0	Myeloid	IFNGR2
GLIPR1	0	0.800738	0.543	0.25	0	Myeloid	GLIPR1
ATP6V0D1	0	1.66457	0.631	0.339	0	Myeloid	ATP6V0D1
CARD16	0	0.956582	0.508	0.217	0	Myeloid	CARD16
CLIC42	0	1.45305	0.554	0.264	0	Myeloid	CLIC4
ATP6V0B	0	1.63342	0.785	0.495	0	Myeloid	ATP6V0B
SDCBP	0	1.90263	0.872	0.582	0	Myeloid	SDCBP
RNF13	0	1.98361	0.726	0.436	0	Myeloid	RNF13
FMNL21	0	2.09682	0.669	0.38	0	Myeloid	FMNL2
PLEKHO11	0	1.18495	0.505	0.217	0	Myeloid	PLEKHO1
TOM1	0	2.01497	0.623	0.336	0	Myeloid	TOM1
ABCG11	0	1.28665	0.524	0.238	0	Myeloid	ABCG1
PDE4B1	0	0.946731	0.733	0.447	0	Myeloid	PDE4B
GLRX	0	1.23914	0.577	0.291	0	Myeloid	GLRX
UPP11	0	1.45884	0.605	0.319	0	Myeloid	UPP1
NAMPT	0	3.08195	0.909	0.625	0	Myeloid	NAMPT
GSN2	0	1.43114	0.62	0.337	0	Myeloid	GSN
SOAT1	0	1.54566	0.532	0.25	0	Myeloid	SOAT1
LITAF	0	2.06819	0.861	0.58	0	Myeloid	LITAF
IRAK2	0	2.42522	0.513	0.233	0	Myeloid	IRAK2
SPP1	0	2.90907	0.793	0.513	0	Myeloid	SPP1
RAB32	0	1.66926	0.519	0.239	0	Myeloid	RAB32
PTK2B	0	1.00854	0.534	0.255	0	Myeloid	PTK2B
SLA1	0	0.65876	0.551	0.272	0	Myeloid	SLA
DOCK81	0	0.668542	0.727	0.449	0	Myeloid	DOCK8
PSAP	0	2.87526	0.842	0.566	0	Myeloid	PSAP
GRINA	0	1.64674	0.541	0.266	0	Myeloid	GRINA
HEXA	0	2.00059	0.612	0.337	0	Myeloid	HEXA
DAPK11	0	1.60069	0.558	0.284	0	Myeloid	DAPK1
SORL1	0	1.3789	0.536	0.262	0	Myeloid	SORL1
SLC2A32	0	0.87407	0.677	0.403	0	Myeloid	SLC2A3
BST22	0	0.892102	0.652	0.378	0	Myeloid	BST2
VEGFA1	0	1.86926	0.604	0.33	0	Myeloid	VEGFA
M6PR	0	1.54748	0.624	0.353	0	Myeloid	M6PR
CORO1C1	0	1.56581	0.582	0.311	0	Myeloid	CORO1C
IL181	0	0.652548	0.559	0.289	0	Myeloid	IL18
ATP6V1F	0	1.93853	0.766	0.496	0	Myeloid	ATP6V1F
SOCS31	0	1.1568	0.547	0.277	0	Myeloid	SOCS3
CTSD	0	3.18625	0.84	0.572	0	Myeloid	CTSD
RHOQ1	0	1.33705	0.542	0.275	0	Myeloid	RHOQ
CHST111	0	0.96116	0.775	0.508	0	Myeloid	CHST11
ZMIZ11	0	1.47632	0.592	0.325	0	Myeloid	ZMIZ1
DPYD	0	1.46931	0.782	0.516	0	Myeloid	DPYD
ALCAM	0	1.63852	0.629	0.363	0	Myeloid	ALCAM
PLSCR1	0	1.40687	0.676	0.411	0	Myeloid	PLSCR1
NABP1	0	1.34485	0.602	0.337	0	Myeloid	NABP1
[truncated: 2,376 more rows]

## Sheet: Table S3
Table S3. GO terms of 6 cell clusters
GO_term	pvalue	p.adjust	cell type
alpha-beta T cell activation (GO:0046631)	5.82E-13	1.34E-10	NK/T
T cell differentiation (GO:0030217)	2.48E-11	2.24E-09	NK/T
lymphocyte differentiation (GO:0030098)	2.83E-10	1.64E-08	NK/T
T cell receptor signaling pathway (GO:0050852)	2.91E-11	2.24E-09	NK/T
T cell differentiation in thymus (GO:0033077)	4.29E-10	1.98E-08	NK/T
gamma-delta T cell activation (GO:0046629)	5.87E-10	2.18E-08	NK/T
mononuclear cell differentiation (GO:1903131)	6.61E-10	2.18E-08	NK/T
antigen receptor-mediated signaling pathway (GO:0050851)	1.06E-09	3.07E-08	NK/T
positive T cell selection (GO:0043368)	2.89E-09	7.42E-08	NK/T
immune response-activating cell surface receptor signaling pathway (GO:0002429)	3.83E-09	8.04E-08	NK/T
DNA-binding transcription activator activity, RNA polymerase II-specific	2.34E-06	4.52E-05	Epithelial
DNA-binding transcription activator activity	2.44E-06	4.52E-05	Epithelial
epithelial cell development (GO:0002064)	3.12E-06	0.00105495	Epithelial
vocalization behavior (GO:0071625)	4.29E-05	0.00422144416048675	Epithelial
liver development (GO:0001889)	4.69E-05	0.00422144416048675	Epithelial
hepaticobiliary system development (GO:0061008)	4.99E-05	0.00422144416048675	Epithelial
epithelial cell morphogenesis (GO:0003382)	0.000140037579699981	0.00946654038771874	Epithelial
growth cone (GO:0030426)	6.70E-05	0.00204678026852132	Epithelial
site of polarized growth (GO:0030427)	7.44E-05	0.00204678026852132	Epithelial
distal axon (GO:0150034)	0.000302335202003352	0.00554281203672813	Epithelial
activation of immune response (GO:0002253)	1.62E-08	7.34E-06	Myeloid
humoral immune response (GO:0006959)	3.17E-07	6.62E-05	Myeloid
complement activation (GO:0006956)	4.62E-07	7.72E-05	Myeloid
adaptive immune response based on somatic recombination of immune receptors built from immunoglobulin superfamily domains (GO:0002460)	6.95E-07	9.68E-05	Myeloid
positive regulation of phagocytosis (GO:0050766)	6.78E-06	0.000809244420943323	Myeloid
regulation of phagocytosis (GO:0050764)	1.83E-05	0.0016708994603227	Myeloid
complement receptor mediated signaling pathway (GO:0002430)	1.95862095189594e-05	0.0016708994603227	Myeloid
complement activation, classical pathway (GO:0006958)	2.00E-05	0.0016708994603227	Myeloid
positive regulation of adaptive immune response based on somatic recombination of immune receptors built from immunoglobulin superfamily domains (GO:0002824)	2.49E-05	0.0017306547832126	Myeloid
lymphocyte mediated immunity (GO:0002449)	2.68E-05	0.0017306547832126	Myeloid
collagen-containing extracellular matrix (GO:0062023)	2.07E-12	9.65E-12	Fibroblast
extracellular matrix structural constituent (GO:0005201)	2.27E-15	7.71E-14	Fibroblast
collagen trimer (GO:0005581)	1.14E-12	7.98E-12	Fibroblast
extracellular matrix organization (GO:0030198)	3.07E-07	4.00E-05	Fibroblast
extracellular structure organization (GO:0043062)	3.12E-07	4.00E-05	Fibroblast
external encapsulating structure organization (GO:0045229)	3.22E-07	4.00E-05	Fibroblast
cellular response to amino acid stimulus (GO:0071230)	8.57E-06	0.000852230900372463	Fibroblast
cellular response to acid chemical (GO:0071229)	1.18E-05	0.000979193011198186	Fibroblast
skin morphogenesis (GO:0043589)	1.66E-05	0.00117701133682265	Fibroblast
transforming growth factor beta1 production (GO:0032905)	2.64E-05	0.00136976544813873	Fibroblast
B cell activation (GO:0042113)	2.45E-11	3.21E-09	B
B cell receptor signaling pathway (GO:0050853)	1.75E-09	1.15E-07	B
antigen receptor-mediated signaling pathway (GO:0050851)	4.88E-08	2.13E-06	B
immune response-activating cell surface receptor signaling pathway (GO:0002429)	1.42E-07	3.71E-06	B
immune response-activating signal transduction (GO:0002757)	1.42E-07	3.71E-06	B
immune response-regulating cell surface receptor signaling pathway (GO:0002768)	2.20E-07	4.81E-06	B
activation of immune response (GO:0002253)	4.68E-07	8.77E-06	B
B cell differentiation (GO:0030183)	4.13E-05	0.000676721584917895	B
regulation of B cell activation (GO:0050864)	9.92E-05	0.001443513616774	B
humoral immune response (GO:0002253)	0.000374286578666157	0.00490315418052666	B
regulation of vascular permeability (GO:0043114)	1.36E-06	0.000305002	EC
bicellular tight junction assembly (GO:0070830)	3.85E-06	0.000305002	EC
tight junction assembly (GO:0120192)	4.95E-06	0.000305002	EC
apical junction assembly (GO:0043297)	5.36E-06	0.000305002422783442	EC
tight junction organization (GO:0120193)	6.25E-06	0.000305002422783442	EC
regulation of endothelial cell development (GO:1901550)	2.73E-05	0.000936632682845594	EC
regulation of establishment of endothelial barrier (GO:1903140)	2.73E-05	0.000936632682845594	EC
negative regulation of vascular permeability (GO:0043116)	3.07E-05	0.000936632682845594	EC
cell-cell junction assembly (GO:0007043)	4.13E-05	0.00112040757740435	EC
hematopoietic stem cell homeostasis (GO:0061484)	5.53E-05	0.00134968803276468	EC

## Sheet: Table S4
Table S4. Tissue type enrichment of cell clusters revealded by Ro/e
6 cell cluster	VI-	VI+
NK/T	1.03616	0.837506
Epithelial	0.934504	1.2943
Myeloid	1.03332	0.850277
Fibroblast	0.859024	1.63347
B	1.19107	0.141454
EC	1.13756	0.381895
cell subsets	VI-	VI+
NK/T_Treg	1.02049	0.886102
NK/T_CD4_naive	1.16673	0.0730973
NK/T_CD4_exhausted	1.15962	0.112647
NK/T_CD4_Tcm	1.13837	0.23078
NK/T_CD8_effector	0.0732245	6.1522
NK/T_CD8_Tem	1.15387	0.144612
NK/T_CD8_pre_exhausted	1.14491	0.194428
NK/T_CD8_exhausted	1.17365	0.0346135
NK/T_MAIT	1.17609	0.210608
NK/T_ILCT	0.598216	3.23362
NK/T_cNK	0.984921	1.08383
NK/T_LrNK	0.529596	3.6151
Epithelial_C0_Malignant	1.12766	0.590079
Epithelial_C1_Malignant	1.14602	0.531142
Epithelial_C2_Malignant	0.782242	1.6992
Epithelial_C3_Malignant	0.729314	1.86915
Epithelial_C4_Malignant	1.30739	0.0130033
Epithelial_C5_Malignant	0.778889	1.70997
Epithelial_C6	1.08689	0.721016
Epithelial_C7_Malignant	1.29346	0.0577254
Epithelial_C8	0.978771	1.06816
Epithelial_C9_Malignant	1.30407	0.0236568
Myloid_Mast	0.919295	1.44503
Myloid_cDC2	1.14488	0.201079
Myloid_cDC3	1.14883	0.179292
Myloid_Monocyte	1.03622	0.800268
Myloid_Macrophage_APOE	1.06467	0.643386
Myloid_TAM_APOE	1.06024	0.667831
Myloid_TAM_CXCL9	1.14954	0.175384
Myloid_TAM_MARCO	0.494737	3.78616
Myloid_TAM_SLC40A1	0.901811	1.54144
Myloid_TAM_SPP1	1.08247	0.545211
Myloid_TAM_STMN1	1.13315	0.265783
Myloid_TAM_TREM2	1.16588	0.0852751
Myloid_TAN	1.04744	0.738375
Fibroblast_apCAF	1.19223	0.555288
Fibroblast_dCAF	0.806612	1.4474
Fibroblast_eCAF	1.04164	0.903671
Fibroblast_iCAF1	1.42333	0.0206446
Fibroblast_iCAF2	1.42645	0.0134148
Fibroblast_mCAF	0.991174	1.02042
Fibroblast_Pericyte	1.19194	VI+
Fibroblast_tCAF	0.18239	2.89151
Fibroblast_hsp_tCAF	1.41579	0.0380857
Fibroblast_vCAF	1.34085	0.211446
EC_Arteries i	1.05143	0.312395
EC_Arteries ii	1.04626	0.381509
EC_Capillaris	1.05389	0.27942
EC_Hypoxia	1.06461	0.13621
EC_Lymphatics	0.764977	4.14229
EC_Tip_cell	0.977313	1.30333
EC_Veins	1.04955	0.33746

## Sheet: Table S5
Table S5. GO and KEGG terms of tCAF
GO
Cluster	ID	ONTOLOGY	Description	GeneRatio	BgRatio	pvalue	p.adjust	qvalue	geneID	Count
tCAF	GO:0070482	BP	response to oxygen levels	33/268	337/18903	1.89E-18	5.31E-15	4.29E-15	MMP2/PDPN/BNIP3/VEGFC/KCND2/HILPDA/STC1/CA9/PGK1/ENO1/PLOD2/CXCL12/VEGFA/ADM/HIF3A/NDRG1/STC2/EGLN3/SLC2A1/FAM162A/ITGA2/PTGIS/PLAU/AK4/PLOD1/LPAR1/DDIT4/PDK1/ERO1A/ACVRL1/ANG/VCAM1/HK2	33
tCAF	GO:0001666	BP	response to hypoxia	31/268	296/18903	3.15E-18	5.31E-15	4.29E-15	MMP2/BNIP3/VEGFC/KCND2/HILPDA/STC1/CA9/PGK1/ENO1/PLOD2/CXCL12/VEGFA/ADM/HIF3A/NDRG1/STC2/EGLN3/SLC2A1/FAM162A/ITGA2/PTGIS/PLAU/AK4/PLOD1/DDIT4/PDK1/ERO1A/ACVRL1/ANG/VCAM1/HK2	31
tCAF	GO:0036293	BP	response to decreased oxygen levels	31/268	309/18903	1.09E-17	1.23E-14	9.90E-15	MMP2/BNIP3/VEGFC/KCND2/HILPDA/STC1/CA9/PGK1/ENO1/PLOD2/CXCL12/VEGFA/ADM/HIF3A/NDRG1/STC2/EGLN3/SLC2A1/FAM162A/ITGA2/PTGIS/PLAU/AK4/PLOD1/DDIT4/PDK1/ERO1A/ACVRL1/ANG/VCAM1/HK2	31
tCAF	GO:0030198	BP	extracellular matrix organization	30/268	318/18903	2.08E-16	1.51E-13	1.22E-13	MMP2/GREM1/PDPN/COL8A1/PDGFRA/TGFBI/CCDC80/COL11A1/LOX/FAP/SFRP2/SULF1/COL8A2/EFEMP2/MFAP4/PRDX4/LUM/EMILIN1/LOXL1/LOXL3/DPT/ADAMTS6/ADAMTSL1/COL12A1/GAS6/THSD4/ERO1A/COL10A1/LAMA1/MMP11	30
tCAF	GO:0043062	BP	extracellular structure organization	30/268	319/18903	2.26E-16	1.51E-13	1.22E-13	MMP2/GREM1/PDPN/COL8A1/PDGFRA/TGFBI/CCDC80/COL11A1/LOX/FAP/SFRP2/SULF1/COL8A2/EFEMP2/MFAP4/PRDX4/LUM/EMILIN1/LOXL1/LOXL3/DPT/ADAMTS6/ADAMTSL1/COL12A1/GAS6/THSD4/ERO1A/COL10A1/LAMA1/MMP11	30
tCAF	GO:0062023	CC	collagen-containing extracellular matrix	43/274	433/19869	1.60E-24	5.16E-22	4.59E-22	MMP2/GREM1/COL8A1/CTHRC1/WNT5A/WNT2/TGFBI/THBS2/VCAN/CCDC80/LTBP1/LTBP2/COL11A1/RARRES2/CXCL12/LOX/SFRP2/SULF1/COL8A2/FN1/MFAP5/COL7A1/EFEMP2/MFAP4/TGM2/MXRA7/LUM/EMILIN1/MFAP2/EFEMP1/LOXL1/LOXL3/DPT/ANGPTL2/GPC6/WNT5B/PRELP/COL12A1/THSD4/COL10A1/ANG/F3/LAMA1	43
tCAF	GO:0005788	CC	endoplasmic reticulum lumen	24/274	312/19869	1.12E-11	1.81E-09	1.61E-09	COL8A1/WNT5A/CES1/VCAN/LTBP1/COL11A1/PDGFC/COL8A2/MYDGF/STC2/FN1/COL7A1/GPX8/P4HA2/TSPAN5/WNT5B/ADAMTSL1/COL12A1/GAS6/ERO1A/P4HA3/COL10A1/EVA1A/TMEM132A	24
tCAF	GO:0005925	CC	focal adhesion	20/274	422/19869	1.83E-06	9.80E-05	8.71E-05	ITGBL1/NOX4/GJA1/MME/FAP/PTK7/ITGB5/ARHGAP22/TGM2/FHL2/FLNB/LMO7/TSPAN4/ITGA2/PLAU/TLN2/FZD2/FZD1/ITGA11/HMGA1	20
tCAF	GO:0030055	CC	cell-substrate junction	20/274	432/19869	2.61E-06	0.000119864	0.000106581	ITGBL1/NOX4/GJA1/MME/FAP/PTK7/ITGB5/ARHGAP22/TGM2/FHL2/FLNB/LMO7/TSPAN4/ITGA2/PLAU/TLN2/FZD2/FZD1/ITGA11/HMGA1	20
tCAF	GO:0005604	CC	basement membrane	11/274	99/19869	1.21E-07	9.74E-06	8.66E-06	COL8A1/TGFBI/THBS2/CCDC80/COL8A2/FN1/COL7A1/EFEMP2/LOXL1/ANG/LAMA1	11
tCAF	GO:0005201	MF	extracellular matrix structural constituent	25/265	173/18432	3.96E-18	1.89E-15	1.62E-15	COL8A1/CTHRC1/TGFBI/THBS2/VCAN/LTBP1/LTBP2/COL11A1/COL8A2/FN1/MFAP5/COL7A1/EFEMP2/MFAP4/LUM/EMILIN1/MFAP2/EFEMP1/DPT/PRELP/COL12A1/THSD4/COL10A1/TFPI2/LAMA1	25
tCAF	GO:0048018	MF	receptor ligand activity	22/265	491/18432	2.68E-06	0.000213825	0.0001827	GREM1/VEGFC/WNT5A/FGF7/INHBA/WNT2/STC1/MIF/NBL1/PDGFC/CXCL12/VEGFA/ADM/SFRP2/STC2/EFEMP1/SEMA3C/TSLP/NTF3/WNT5B/GAS6/THNSL2	22
tCAF	GO:0030546	MF	signaling receptor activator activity	22/265	498/18432	3.37E-06	0.000230323	0.000196796	GREM1/VEGFC/WNT5A/FGF7/INHBA/WNT2/STC1/MIF/NBL1/PDGFC/CXCL12/VEGFA/ADM/SFRP2/STC2/EFEMP1/SEMA3C/TSLP/NTF3/WNT5B/GAS6/THNSL2	22
tCAF	GO:1901681	MF	sulfur compound binding	17/265	270/18432	4.05E-07	4.84E-05	4.13E-05	FGF7/THBS2/CCDC80/LTBP2/COL11A1/VEGFA/DPYSL3/PTGES/FN1/EFEMP2/ITGA2/FST/CCN4/PRELP/PTPRF/ANG/ENPP1	17
tCAF	GO:0005178	MF	integrin binding	15/265	156/18432	7.70E-09	1.84E-06	1.57E-06	ITGBL1/TGFBI/CXCL12/FAP/SFRP2/ITGB5/FN1/FRMD5/EMILIN1/TSPAN4/ITGA2/CCN4/TLN2/ITGA11/VCAM1	15
KEGG
Cluster	ID	Description	GeneRatio	BgRatio	pvalue	p.adjust	qvalue	geneID	Count
tCAF	hsa00010	Glycolysis / Gluconeogenesis	9/143	67/8847	1.12829711541548e-06	0.000143194997556193	0.000125609646979117	PGK1/ENO1/LDHA/ENO2/GAPDH/PGM1/PFKP/ALDH1B1/HK2	9
tCAF	hsa04066	HIF-1 signaling pathway	11/143	109/8847	1.32587960700179e-06	0.000143194997556193	0.000125609646979117	PGK1/ENO1/VEGFA/LDHA/ENO2/EGLN3/SLC2A1/GAPDH/PDK1/PFKP/HK2	11
tCAF	hsa05205	Proteoglycans in cancer	14/143	204/8847	4.99299092565858e-06	0.000359495346647418	0.000315346795304753	MMP2/WNT5A/WNT2/VEGFA/ITGB5/FN1/CCND1/LUM/ITGA2/PLAU/FZD6/WNT5B/FZD2/FZD1	14
tCAF	hsa05230	Central carbon metabolism in cancer	8/143	71/8847	1.72573625074339e-05	0.000931897575401433	0.000817454013510029	PDGFRA/SLC16A3/LDHA/SLC2A1/SLC1A5/PDK1/PFKP/HK2	8
tCAF	hsa04510	Focal adhesion	13/143	203/8847	2.31996159100925e-05	0.001002223407316	0.000879143339750873	PDGFRA/VEGFC/THBS2/PDGFC/VEGFA/ITGB5/FN1/CCND1/FLNB/ITGA2/TLN2/ITGA11/LAMA1	13
tCAF	hsa04820	Cytoskeleton in muscle cells	13/143	232/8847	9.27146425176493e-05	0.00333772713063538	0.00292783081634682	THBS2/VCAN/ENO1/COL11A1/ITGB5/ENO2/PDLIM4/FN1/FHL2/ITGA2/TLN2/ITGA11/LAMA1	13
tCAF	hsa04310	Wnt signaling pathway	11/143	174/8847	0.000113359549834264	0.00349795182345728	0.00306837879250639	WNT5A/WNT2/SFRP2/CCND1/APCDD1L/FZD6/CCN4/ROR2/WNT5B/FZD2/FZD1	11
tCAF	hsa01230	Biosynthesis of amino acids	7/143	75/8847	0.000197368917729115	0.00523580261217319	0.00459280930892385	PGK1/ENO1/BCAT1/ENO2/GAPDH/PFKP/PHGDH	7
tCAF	hsa04933	AGE-RAGE signaling pathway in diabetic complications	8/143	101/8847	0.000218158442173883	0.00523580261217319	0.00459280930892385	MMP2/NOX4/VEGFC/VEGFA/FN1/CCND1/VCAM1/F3	8
tCAF	hsa04974	Protein digestion and absorption	8/143	105/8847	0.000285103897141876	0.00615824417826453	0.00540196857742503	COL8A1/MME/COL11A1/COL8A2/COL7A1/COL12A1/SLC1A5/COL10A1	8
tCAF	hsa05217	Basal cell carcinoma	6/143	63/8847	0.000511476512199494	0.0100435387850082	0.0088101217412353	WNT5A/WNT2/FZD6/WNT5B/FZD2/FZD1	6
tCAF	hsa04151	PI3K-Akt signaling pathway	15/143	362/8847	0.000730596636033199	0.0131507394485976	0.0115357363584189	PDGFRA/VEGFC/FGF7/THBS2/PDGFC/VEGFA/ITGB5/FN1/CCND1/ITGA2/NTF3/LPAR1/DDIT4/ITGA11/LAMA1	15
tCAF	hsa05165	Human papillomavirus infection	14/143	333/8847	0.000958342968355566	0.0159232370126771	0.0139677517655062	WNT5A/WNT2/THBS2/VEGFA/ITGB5/FN1/CCND1/ITGA2/FZD6/WNT5B/FZD2/FZD1/ITGA11/LAMA1	14
tCAF	hsa05225	Hepatocellular carcinoma	9/143	170/8847	0.00170437647007359	0.0256676390326863	0.0225154728356897	WNT5A/WNT2/CCND1/MGST1/FZD6/WNT5B/GSTM5/FZD2/FZD1	9
tCAF	hsa04350	TGF-beta signaling pathway	7/143	108/8847	0.00178247493282543	0.0256676390326863	0.0225154728356897	GREM1/INHBA/LTBP1/NBL1/EMP3/FST/THSD4	7
tCAF	hsa01200	Carbon metabolism	7/143	116/8847	0.00267905844080469	0.0342334476784663	0.0300293400688301	PGK1/ENO1/ENO2/GAPDH/PFKP/HK2/PHGDH	7
tCAF	hsa05224	Breast cancer	8/143	148/8847	0.00269429912284226	0.0342334476784663	0.0300293400688301	WNT5A/FGF7/WNT2/CCND1/FZD6/WNT5B/FZD2/FZD1	8
tCAF	hsa05226	Gastric cancer	8/143	150/8847	0.00292766904176269	0.0351320285011523	0.0308175688606599	WNT5A/FGF7/WNT2/CCND1/FZD6/WNT5B/FZD2/FZD1	8
tCAF	hsa04512	ECM-receptor interaction	6/143	89/8847	0.00310584333850492	0.0353085347956349	0.0309723989435393	THBS2/ITGB5/FN1/ITGA2/ITGA11/LAMA1	6
tCAF	hsa04390	Hippo signaling pathway	8/143	157/8847	0.00387102077529213	0.0413796212599093	0.0362979133858853	WNT5A/WNT2/CCND1/FRMD6/FZD6/WNT5B/FZD2/FZD1	8
tCAF	hsa04150	mTOR signaling pathway	8/143	158/8847	0.00402301873360229	0.0413796212599093	0.0362979133858853	WNT5A/WNT2/RPS6KA2/FZD6/WNT5B/DDIT4/FZD2/FZD1	8
tCAF	hsa00770	Pantothenate and CoA biosynthesis	3/143	21/8847	0.00444289980111466	0.0436211980473075	0.0382642088134277	BCAT1/ALDH1B1/ENPP1	3

## Sheet: Table S6
Table S6. Proportion of tCAF in immunofluorescence of patient tissue sections
Sample	VI+ tCAF%
B-505A-2	57.1091
B-505A-4	48.1437
B-330C-4	36.9727
ABC-540E	74.1247
ABC-540E-2	36.4026
BC-042I	58.0216
BC-042I-2	66.4747
BC-608C	31.8714
BC-608C-2	68.0807
BC-956D	69.8137
Sample	VI- tCAF%
C-229F-5	3.27579
C-229F-7	8.04338
A-452E-3	2.34939
A-452E-6	11.0692
C-078H-3	12.7209
C-078H-6	12.5464
A-658H-2	1.767
A-886D-5	0.721174
C-078H-2	2.40019
C-078H	1.53447

## Sheet: Table S7
Table S7. GO and KEGG terms of 15 DEGs
GO
ONTOLOGY	ID	Description	GeneRatio	BgRatio	pvalue	p.adjust	qvalue	geneID	Count
BP	GO:0001666	response to hypoxia	9/39	286/18800	5.46852836206723e-09	4.7983502639206e-06	3.77545927689267e-06	SLC2A1/PTGS2/EGLN3/HK2/PLOD2/STC1/PLAU/DDIT4/HILPDA	9
BP	GO:0036293	response to decreased oxygen levels	9/39	299/18800	8.05092326161175e-09	4.7983502639206e-06	3.77545927689267e-06	SLC2A1/PTGS2/EGLN3/HK2/PLOD2/STC1/PLAU/DDIT4/HILPDA	9
BP	GO:0070482	response to oxygen levels	9/39	324/18800	1.61454538678967e-08	6.41512700351094e-06	5.04757873554243e-06	SLC2A1/PTGS2/EGLN3/HK2/PLOD2/STC1/PLAU/DDIT4/HILPDA	9
BP	GO:0018126	protein hydroxylation	3/39	27/18800	2.33237492691266e-05	0.00695047728219971	0.00546880542073467	EGLN3/PLOD2/ASPH	3
CC	GO:0030667	secretory granule membrane	6/40	312/19594	3.77943639864045e-05	0.00415738003850449	0.00298376557787404	CD109/PLAU/PCDH7/PLAUR/SLC2A3/CD55	6
MF	GO:0048029	monosaccharide binding	4/39	71/18410	1.5083815376746e-05	0.00221732086038166	0.00161952544045062	EGLN3/HK2/PLOD2/SLC2A3	4
MF	GO:0051213	dioxygenase activity	4/39	93/18410	4.38356726950037e-05	0.00322192194308277	0.00235328348152125	PTGS2/EGLN3/PLOD2/ASPH	4
MF	GO:0005536	glucose binding	2/39	11/18410	0.000237623004341208	0.00644886293533324	0.00471023286361611	HK2/SLC2A3	2
MF	GO:0055056	D-glucose transmembrane transporter activity	2/39	11/18410	0.000237623004341208	0.00644886293533324	0.00471023286361611	SLC2A1/SLC2A3	2
MF	GO:0030246	carbohydrate binding	5/39	270/18410	0.000250337796667607	0.00644886293533324	0.00471023286361611	EGLN3/HK2/PLOD2/GALNT5/SLC2A3	5
MF	GO:0016706	2-oxoglutarate-dependent dioxygenase activity	3/39	59/18410	0.000263218895319724	0.00644886293533324	0.00471023286361611	EGLN3/PLOD2/ASPH	3
KEGG
ID	Description	GeneRatio	BgRatio	pvalue	p.adjust	qvalue	geneID	Count
hsa04610	Complement and coagulation cascades	3/23	88/8868	0.00144856995406544	0.109660701793246	0.102762916956444	PLAU/PLAUR/CD55	3
hsa04066	HIF-1 signaling pathway	3/23	109/8868	0.00267465126324991	0.109660701793246	0.102762916956444	SLC2A1/EGLN3/HK2	3
hsa05206	MicroRNAs in cancer	4/23	312/8868	0.00783819661648326	0.177283119809544	0.166131806753488	HMGA2/PLAU/DDIT4/PTGS2	4
hsa04978	Mineral absorption	2/23	61/8868	0.0107310464647814	0.177283119809544	0.166131806753488	STEAP2/STEAP1	2
hsa05211	Renal cell carcinoma	2/23	70/8868	0.0139629390799429	0.177283119809544	0.166131806753488	SLC2A1/EGLN3	2
hsa05230	Central carbon metabolism in cancer	2/23	71/8868	0.0143451556575533	0.177283119809544	0.166131806753488	SLC2A1/HK2	2
hsa05205	Proteoglycans in cancer	3/23	204/8868	0.0151339248617904	0.177283119809544	0.166131806753488	PLAU/FZD2/PLAUR	3

## Sheet: Table S8
Table S8. Summary of primers
Primer	Sequence
SLC2A1-F	TTGCAGGCTTCTCCAACTGGAC
SLC2A1-R	CAGAACCAGGAGCACAGTGAAG
PTGS2-F	CGGTGAAACTCTGGCTAGACAG
PTGS2-R	GCAAACCGTAGATGCTCAGGGA
EGLN3-F	GAACAGGTTATGTTCGCCACGTG
EGLN3-R	CCCTCTGGAAATATCCGCAGGA
HK2-F	GAGTTTGACCTGGATGTGGTTGC
HK2-R	CCTCCATGTAGCAGGCATTGCT
PLOD2-F	GACAGCGTTCTCTTCGTCCTCA
PLOD2-R	CTCCAGCCTTTTCGTGGTGACT
MME-F	CACCAGTCAACGAGGTCTCCAT
MME-R	CTTTAGTGCCCAGCAGTCCAAC
NT5E-F	TGAGAGGGTCATAACTGGGCAC
NT5E-R	AGTCCACTGGAGAGTTCCTGCA

## Sheet: Table S9
Table S9. Expression of genes under hypoxic conditions detected by qPCR
5 candidate genes
Gene	Ctrl			Hypoxia_12h			Hypoxia_48h
SLC2A1	1.01391	0.993045	0.993045	3.70617	3.81037	3.75791	4.64749	4.64749	4.58351
PTGS2	1.02554	0.997495	0.976967	0.799063	0.771844	0.804621	8.63286	8.63286	8.45519
EGLN3	0.972472	0.894857	1.13267	7.51477	7.51477	7.0603	3.18581	2.43119	3.97695
HK2	0.984161	1.12269	0.893145	0.905612	0.880848	0.874764	1.29442	1.25902	1.23311
PLOD2	1.01623	0.988445	0.99532	1.21692	1.21692	1.2686	1.50474	1.52575	1.55781
2 marker genes of tCAF
Gene	Ctrl			Hypoxia
MME	1.00675	0.972453	1.0208	14.754	19.8771	18.9357
NT5E	1.01351	1.02766	0.958837	1.40707	1.47702	1.56124

[truncated: 1 more sheets: Table S10]
